# Supplementary material for: A Novel Age-Related Circular RNA Circ-ATXN2 Inhibits Proliferation, Promotes Cell Death and Adipogenesis in Rat Adipose Tissue-Derived Stromal Cells
Source: Front Genet. 2021 Nov 9;12:761926. doi: 10.3389/fgene.2021.761926 (PMC8630790; doi:10.3389/fgene.2021.761926)
Supplement: Supplementary file 1 [file DataSheet3.ZIP]

Archive with 7 entries (6 files):
- figure 1 E/
- figure 1 E/young-3-2c2.tif
- figure 1 E/young-3-2c1.tif
- figure 1 E/old-1-2c2.tif
- figure 1 E/old-1-2c1.tif
- figure 1 E/young-3-2.tif
- figure 1 E/old-1-2.tif
