# Supplementary material for: A Novel Age-Related Circular RNA Circ-ATXN2 Inhibits Proliferation, Promotes Cell Death and Adipogenesis in Rat Adipose Tissue-Derived Stromal Cells
Source: Front Genet. 2021 Nov 9;12:761926. doi: 10.3389/fgene.2021.761926 (PMC8630790; doi:10.3389/fgene.2021.761926)
Supplement: Supplementary file 2 [file DataSheet8.ZIP]

Archive with 19 entries (17 files):
- figure 6-flow cytometry apoptosis raw data/
- figure 6-flow cytometry apoptosis raw data/.DS_Store
- __MACOSX/figure 6-flow cytometry apoptosis raw data/._.DS_Store
- figure 6-flow cytometry apoptosis raw data/σêåμ₧É20210710-Layout2.jpg
- __MACOSX/figure 6-flow cytometry apoptosis raw data/._σêåμ₧É20210710-Layout2.jpg
- figure 6-flow cytometry apoptosis raw data/σêåμ₧É20210710-Layout.jpg
- __MACOSX/figure 6-flow cytometry apoptosis raw data/._σêåμ₧É20210710-Layout.jpg
- figure 6-flow cytometry apoptosis raw data/σêåμ₧É20210710.wsp
- figure 6-flow cytometry apoptosis raw data/σêåμ₧É20210710.xls
- __MACOSX/figure 6-flow cytometry apoptosis raw data/._σêåμ₧É20210710.xls
- figure 6-flow cytometry apoptosis raw data/σêåμ₧É202107101.wspt
- figure 6-flow cytometry apoptosis raw data/songxinghui20210709/
- figure 6-flow cytometry apoptosis raw data/σêåμ₧É20210710.wspt
- figure 6-flow cytometry apoptosis raw data/songxinghui20210709/ctrl-1.fcs
- figure 6-flow cytometry apoptosis raw data/songxinghui20210709/ctrl-2.fcs
- figure 6-flow cytometry apoptosis raw data/songxinghui20210709/ctrl-3.fcs
- figure 6-flow cytometry apoptosis raw data/songxinghui20210709/1783-1-1.fcs
- figure 6-flow cytometry apoptosis raw data/songxinghui20210709/1783-1-2.fcs
- figure 6-flow cytometry apoptosis raw data/songxinghui20210709/1783-1-3.fcs
