# Supplementary material for: A Novel Age-Related Circular RNA Circ-ATXN2 Inhibits Proliferation, Promotes Cell Death and Adipogenesis in Rat Adipose Tissue-Derived Stromal Cells
Source: Front Genet. 2021 Nov 9;12:761926. doi: 10.3389/fgene.2021.761926 (PMC8630790; doi:10.3389/fgene.2021.761926)
Supplement: Supplementary file 2 [file DataSheet8.ZIP › figure 6-flow cytometry apoptosis raw data/σêåμ₧É20210710.wsp]

<?xml version="1.0" encoding="UTF-8"?>
 <Workspace version="20.0"  modDate="Sat Jul 10 09:04:10 CST 2021"  flowJoVersion="10.0.7r2"  drawRowBorders="1"  drawColumnBorders="1"  curGroup="All Samples"  groupPaneHeight="-1"  xmlns:xsi="http://www.w3.org/2001/XMLSchema-instance"  xmlns:gating="http://www.isac-net.org/std/Gating-ML/v2.0/gating"  xmlns:transforms="http://www.isac-net.org/std/Gating-ML/v2.0/transformations"  xmlns:data-type="http://www.isac-net.org/std/Gating-ML/v2.0/datatypes"  xsi:schemaLocation="http://www.isac-net.org/std/Gating-ML/v2.0/gating http://www.isac-net.org/std/Gating-ML/v2.0/gating/Gating-ML.v2.0.xsd http://www.isac-net.org/std/Gating-ML/v2.0/transformations http://www.isac-net.org/std/Gating-ML/v2.0/gating/Transformations.v2.0.xsd http://www.isac-net.org/std/Gating-ML/v2.0/datatypes http://www.isac-net.org/std/Gating-ML/v2.0/gating/DataTypes.v2.0.xsd "  nonAutoSaveFileName="file:/E:/课题文章/大鼠脂肪CrRNA文章2019/转染后细胞数据20210622/凋亡-songxinghui20210709/分析20210710.wsp" >
   <WindowPosition x="472"  y="17"  width="824"  height="833"  displayed="1"  panelState="" />
   <TextTraits font="SansSerif"  size="12"  name=""  style="plain"  color="#000000"  background="#00ffffff"  just="left" />
   <Columns>
     <TColumn width="369" >
       <Property key="fj.appnode.prop.name" />
     </TColumn>
     <TColumn width="209" >
       <Property key="fj.appnode.prop.statistic" />
     </TColumn>
     <TColumn width="209" >
       <Property key="fj.appnode.prop.ncells" />
     </TColumn>
   </Columns>
   <Matrices/>
   <Cytometers>
     <Cytometer name="CYTOF"  cyt="CytoFLEX LX"  useFCS3="1"  extraNegs="0"  widthBasis="-5"  linMin="0"  logMin="-5"  linMax="12000"  logMax="12000"  linearRescale="1"  logRescale="1"  linFromKW="1"  logFromKW="1"  useGain="1"  useTransform="1"  transformType="ARCSINH"  manufacturer=""  serialnumber=""  homepage="workspaces-and-samples/flowjo-and-your-cytometer/ws-instrumentation/"  icon="cytof.png" >
       <LinParams>
         <Param>time</Param>
       </LinParams>
       <LogParams/>
       <FilterParams>
         <Param/>
       </FilterParams>
       <TransformStore>
         <Transforms>
           <Transforms>
             <transforms:linear transforms:minRange="-5"  transforms:maxRange="1200000"  gain="1" >
               <data-type:parameter data-type:name="FSC-H" />
             </transforms:linear>
             <transforms:linear transforms:minRange="0"  transforms:maxRange="256"  gain="1" >
               <data-type:parameter data-type:name="Time" />
             </transforms:linear>
             <transforms:linear transforms:minRange="-5"  transforms:maxRange="2200000"  gain="1" >
               <data-type:parameter data-type:name="SSC-H" />
             </transforms:linear>
             <transforms:fasinh transforms:length="256"  transforms:maxRange="12000"  transforms:T="12000"  transforms:A="0.6989700043"  transforms:M="4.079181246" >
               <data-type:parameter data-type:name="FL9-H" />
             </transforms:fasinh>
             <transforms:fasinh transforms:length="256"  transforms:maxRange="12000"  transforms:T="12000"  transforms:A="0.6989700043"  transforms:M="4.079181246" >
               <data-type:parameter data-type:name="FL1-A" />
             </transforms:fasinh>
             <transforms:fasinh transforms:length="256"  transforms:maxRange="12000"  transforms:T="12000"  transforms:A="0.6989700043"  transforms:M="4.079181246" >
               <data-type:parameter data-type:name="FL5-H" />
             </transforms:fasinh>
             <transforms:fasinh transforms:length="256"  transforms:maxRange="12000"  transforms:T="12000"  transforms:A="0.6989700043"  transforms:M="4.079181246" >
               <data-type:parameter data-type:name="SSC-A" />
             </transforms:fasinh>
             <transforms:fasinh transforms:length="256"  transforms:maxRange="12000"  transforms:T="12000"  transforms:A="0.6989700043"  transforms:M="4.079181246" >
               <data-type:parameter data-type:name="FSC-A" />
             </transforms:fasinh>
             <transforms:log transforms:offset="100"  transforms:decades="5.079181246" >
               <data-type:parameter data-type:name="FL9-A" />
             </transforms:log>
             <transforms:fasinh transforms:length="256"  transforms:maxRange="12000"  transforms:T="12000"  transforms:A="0.6989700043"  transforms:M="4.079181246" >
               <data-type:parameter data-type:name="FSC-Width" />
             </transforms:fasinh>
             <transforms:log transforms:offset="100"  transforms:decades="5.079181246" >
               <data-type:parameter data-type:name="FL5-A" />
             </transforms:log>
             <transforms:fasinh transforms:length="256"  transforms:maxRange="12000"  transforms:T="12000"  transforms:A="0.6989700043"  transforms:M="4.079181246" >
               <data-type:parameter data-type:name="FL1-H" />
             </transforms:fasinh>
           </Transforms>
         </Transforms>
       </TransformStore>
     </Cytometer>
   </Cytometers>
   <Groups>
     <GroupNode name="All Samples"  annotation=""  owningGroup="All Samples"  expanded="1"  sortPriority="10"  count="-1" >
       <Graph smoothing="0"  backColor="#ffffff"  foreColor="#000000"  type="Pseudocolor"  fast="1"  rowCount="0" >
         <Axis dimension="x"  name=""  label=""  auto="auto" />
         <Axis dimension="y"  name=""  label=""  auto="auto" />
         <GraphSettings level="5%"  smoothingHighResolution="1"  contourHighResolution="1"  histogramSmoothingCount="0"  graphResolution="256"  showOutliers="0"  drawLargeDots="0"  dotsToDraw="8000"  tint="le.chartfill.tinted.40"  lineWeight="le.lineweight.normal"  lineStyle="le.linestyle.solid" />
         <GraphEnvironment showGrid="0"  showAxes="tnlTNL"  showGates="1"  showFreqOnPlots="1"  showGateNameOnPlots="1"  showMedians="0"  showUncomped="0"  addEventParam="0"  lastYAxisName="" >
           <TextTraits font="SansSerif"  size="12"  name="Labels"  style="plain"  color="#000000"  background="#00ffffff"  just="left" />
           <TextTraits font="SansSerif"  size="12"  name="LayoutGates"  style="plain"  color="#000000"  background="#00ffffff"  just="left" />
           <TextTraits font="SansSerif"  size="10"  name="Numbers"  style="plain"  color="#000000"  background="#00ffffff"  just="left" />
           <TextTraits font="SansSerif"  size="10"  name="Legend"  style="plain"  color="#000000"  background="#00ffffff"  just="left" />
         </GraphEnvironment>
       </Graph>
       <Group name="All Samples"  live="1"  role="ws.group.dlog.test"  key=""  synchronized="0"  foreground="#000000"  fontStyle="bold" >
         <Criteria/>
         <SampleRefs>
           <SampleRef sampleID="3" />
           <SampleRef sampleID="4" />
           <SampleRef sampleID="5" />
           <SampleRef sampleID="6" />
           <SampleRef sampleID="1" />
           <SampleRef sampleID="2" />
         </SampleRefs>
         <Keywords/>
       </Group>
     </GroupNode>
     <GroupNode name="Compensation"  annotation=""  owningGroup="Compensation"  expanded="1"  sortPriority="10"  count="-1" >
       <Graph smoothing="0"  backColor="#ffffff"  foreColor="#000000"  type="Pseudocolor"  fast="1"  rowCount="0" >
         <Axis dimension="x"  name=""  label=""  auto="auto" />
         <Axis dimension="y"  name=""  label=""  auto="auto" />
         <GraphSettings level="5%"  smoothingHighResolution="1"  contourHighResolution="1"  histogramSmoothingCount="0"  graphResolution="256"  showOutliers="0"  drawLargeDots="0"  dotsToDraw="8000"  tint="le.chartfill.tinted.40"  lineWeight="le.lineweight.normal"  lineStyle="le.linestyle.solid" />
         <GraphEnvironment showGrid="0"  showAxes="tnlTNL"  showGates="1"  showFreqOnPlots="1"  showGateNameOnPlots="1"  showMedians="0"  showUncomped="0"  addEventParam="0"  lastYAxisName="" >
           <TextTraits font="SansSerif"  size="12"  name="Labels"  style="plain"  color="#000000"  background="#00ffffff"  just="left" />
           <TextTraits font="SansSerif"  size="12"  name="LayoutGates"  style="plain"  color="#000000"  background="#00ffffff"  just="left" />
           <TextTraits font="SansSerif"  size="10"  name="Numbers"  style="plain"  color="#000000"  background="#00ffffff"  just="left" />
           <TextTraits font="SansSerif"  size="10"  name="Legend"  style="plain"  color="#000000"  background="#00ffffff"  just="left" />
         </GraphEnvironment>
       </Graph>
       <Group name="Compensation"  live="1"  role="ws.group.dlog.compensation"  key=""  synchronized="0"  foreground="#ff00ff"  fontStyle="bold" >
         <Criteria>
           <Criterion connector="And"  keyword="$FIL"  function="Contains"  value="comp" />
           <Criterion connector="Or"  keyword="$FIL"  function="Contains"  value="unstained" />
         </Criteria>
         <Keywords/>
       </Group>
     </GroupNode>
   </Groups>
   <SampleList>
     <Sample>
       <DataSet uri="file:/E:/课题文章/大鼠脂肪CrRNA文章2019/转染后细胞数据20210622/凋亡-songxinghui20210709/songxinghui20210709/ctrl-2.fcs"  sampleID="1" />
       <Transformations>
         <transforms:linear transforms:minRange="-5"  transforms:maxRange="1200000"  gain="1" >
           <data-type:parameter data-type:name="FSC-H" />
         </transforms:linear>
         <transforms:fasinh transforms:length="256"  transforms:maxRange="12000"  transforms:T="12000"  transforms:A="0.6989700043"  transforms:M="4.079181246" >
           <data-type:parameter data-type:name="FSC-A" />
         </transforms:fasinh>
         <transforms:linear transforms:minRange="-5"  transforms:maxRange="2200000"  gain="1" >
           <data-type:parameter data-type:name="SSC-H" />
         </transforms:linear>
         <transforms:fasinh transforms:length="256"  transforms:maxRange="12000"  transforms:T="12000"  transforms:A="0.6989700043"  transforms:M="4.079181246" >
           <data-type:parameter data-type:name="SSC-A" />
         </transforms:fasinh>
         <transforms:fasinh transforms:length="256"  transforms:maxRange="12000"  transforms:T="12000"  transforms:A="0.6989700043"  transforms:M="4.079181246" >
           <data-type:parameter data-type:name="FL1-H" />
         </transforms:fasinh>
         <transforms:fasinh transforms:length="256"  transforms:maxRange="12000"  transforms:T="12000"  transforms:A="0.6989700043"  transforms:M="4.079181246" >
           <data-type:parameter data-type:name="FL1-A" />
         </transforms:fasinh>
         <transforms:fasinh transforms:length="256"  transforms:maxRange="12000"  transforms:T="12000"  transforms:A="0.6989700043"  transforms:M="4.079181246" >
           <data-type:parameter data-type:name="FL5-H" />
         </transforms:fasinh>
         <transforms:log transforms:offset="100"  transforms:decades="5.079181246" >
           <data-type:parameter data-type:name="FL5-A" />
         </transforms:log>
         <transforms:fasinh transforms:length="256"  transforms:maxRange="12000"  transforms:T="12000"  transforms:A="0.6989700043"  transforms:M="4.079181246" >
           <data-type:parameter data-type:name="FL9-H" />
         </transforms:fasinh>
         <transforms:log transforms:offset="100"  transforms:decades="5.079181246" >
           <data-type:parameter data-type:name="FL9-A" />
         </transforms:log>
         <transforms:fasinh transforms:length="256"  transforms:maxRange="12000"  transforms:T="12000"  transforms:A="0.6989700043"  transforms:M="4.079181246" >
           <data-type:parameter data-type:name="FSC-Width" />
         </transforms:fasinh>
         <transforms:linear transforms:minRange="0"  transforms:maxRange="256"  gain="1" >
           <data-type:parameter data-type:name="Time" />
         </transforms:linear>
       </Transformations>
       <Keywords>
         <Keyword name="SWVER"  value="CytExpert 2.3.1.22" />
         <Keyword name="DGAIN"  value="10" />
         <Keyword name="WCH"  value="FSC" />
         <Keyword name="TRLGC"  value="None" />
         <Keyword name="PCHTP"  value="AutoThreshold" />
         <Keyword name="PCHID"  value="FSC" />
         <Keyword name="CH21HAVAL"  value="6875000" />
         <Keyword name="CH21AATFL"  value="30000" />
         <Keyword name="CH21HATFL"  value="375" />
         <Keyword name="CH21FLNMS"  value="NUV675,HoechstRed,BUV610" />
         <Keyword name="CH21AS"  value="2" />
         <Keyword name="CH21HS"  value="8" />
         <Keyword name="CH21FL"  value="False" />
         <Keyword name="CH21THUS"  value="False" />
         <Keyword name="CH21DELTA"  value="24" />
         <Keyword name="CH21DELAY"  value="74.4" />
         <Keyword name="CH21USH"  value="True" />
         <Keyword name="CH21GAIN"  value="301" />
         <Keyword name="CH21TR"  value="64" />
         <Keyword name="CH21TH"  value="10000" />
         <Keyword name="CH21DA"  value="33" />
         <Keyword name="CH21AD"  value="17" />
         <Keyword name="CH21NM"  value="HoechstRed" />
         <Keyword name="CH21ID"  value="FL19" />
         <Keyword name="CH20HAVAL"  value="6875000" />
         <Keyword name="CH20AATFL"  value="30000" />
         <Keyword name="CH20HATFL"  value="375" />
         <Keyword name="CH20FLNMS"  value="NUV525,BUV496,Indo-1" />
         <Keyword name="CH20AS"  value="2" />
         <Keyword name="CH20HS"  value="8" />
         <Keyword name="CH20FL"  value="False" />
         <Keyword name="CH20THUS"  value="False" />
         <Keyword name="CH20DELTA"  value="24" />
         <Keyword name="CH20DELAY"  value="74.4" />
         <Keyword name="CH20USH"  value="True" />
         <Keyword name="CH20GAIN"  value="232" />
         <Keyword name="CH20TR"  value="64" />
         <Keyword name="CH20TH"  value="10000" />
         <Keyword name="CH20DA"  value="32" />
         <Keyword name="CH20AD"  value="16" />
         <Keyword name="CH20NM"  value="BUV496" />
         <Keyword name="CH20ID"  value="FL18" />
         <Keyword name="CH19HAVAL"  value="6875000" />
         <Keyword name="CH19AATFL"  value="30000" />
         <Keyword name="CH19HATFL"  value="375" />
         <Keyword name="CH19FLNMS"  value="NUV450,BUV395,DAPI,hoechst33258,hoechst33342" />
         <Keyword name="CH19AS"  value="2" />
         <Keyword name="CH19HS"  value="8" />
         <Keyword name="CH19FL"  value="False" />
         <Keyword name="CH19THUS"  value="False" />
         <Keyword name="CH19DELTA"  value="24" />
         <Keyword name="CH19DELAY"  value="74.4" />
         <Keyword name="CH19USH"  value="True" />
         <Keyword name="CH19GAIN"  value="200" />
         <Keyword name="CH19TR"  value="64" />
         <Keyword name="CH19TH"  value="10000" />
         <Keyword name="CH19DA"  value="34" />
         <Keyword name="CH19AD"  value="18" />
         <Keyword name="CH19NM"  value="BUV395" />
         <Keyword name="CH19ID"  value="FL17" />
         <Keyword name="CH18HAVAL"  value="6875000" />
         <Keyword name="CH18AATFL"  value="30000" />
         <Keyword name="CH18HATFL"  value="375" />
         <Keyword name="CH18FLNMS"  value="BV785,QDOT800" />
         <Keyword name="CH18AS"  value="2" />
         <Keyword name="CH18HS"  value="8" />
         <Keyword name="CH18FL"  value="False" />
         <Keyword name="CH18THUS"  value="False" />
         <Keyword name="CH18DELTA"  value="24" />
         <Keyword name="CH18DELAY"  value="-81.92" />
         <Keyword name="CH18USH"  value="True" />
         <Keyword name="CH18GAIN"  value="89" />
         <Keyword name="CH18TR"  value="64" />
         <Keyword name="CH18TH"  value="10000" />
         <Keyword name="CH18DA"  value="39" />
         <Keyword name="CH18AD"  value="23" />
         <Keyword name="CH18NM"  value="BV785" />
         <Keyword name="CH18ID"  value="FL16" />
         <Keyword name="CH17HAVAL"  value="6875000" />
         <Keyword name="CH17AATFL"  value="30000" />
         <Keyword name="CH17HATFL"  value="375" />
         <Keyword name="CH17FLNMS"  value="V660,BV650,QDOT655" />
         <Keyword name="CH17AS"  value="2" />
         <Keyword name="CH17HS"  value="8" />
         <Keyword name="CH17FL"  value="False" />
         <Keyword name="CH17THUS"  value="False" />
         <Keyword name="CH17DELTA"  value="24" />
         <Keyword name="CH17DELAY"  value="-81.92" />
         <Keyword name="CH17USH"  value="True" />
         <Keyword name="CH17GAIN"  value="137" />
         <Keyword name="CH17TR"  value="64" />
         <Keyword name="CH17TH"  value="10000" />
         <Keyword name="CH17DA"  value="38" />
         <Keyword name="CH17AD"  value="22" />
         <Keyword name="CH17NM"  value="BV650" />
         <Keyword name="CH17ID"  value="FL15" />
         <Keyword name="CH16HAVAL"  value="6875000" />
         <Keyword name="CH16AATFL"  value="30000" />
         <Keyword name="CH16HATFL"  value="375" />
         <Keyword name="CH16FLNMS"  value="BV605,QDOT605,Violet610" />
         <Keyword name="CH16AS"  value="2" />
         <Keyword name="CH16HS"  value="8" />
         <Keyword name="CH16FL"  value="False" />
         <Keyword name="CH16THUS"  value="False" />
         <Keyword name="CH16DELTA"  value="24" />
         <Keyword name="CH16DELAY"  value="-81.92" />
         <Keyword name="CH16USH"  value="True" />
         <Keyword name="CH16GAIN"  value="200" />
         <Keyword name="CH16TR"  value="64" />
         <Keyword name="CH16TH"  value="10000" />
         <Keyword name="CH16DA"  value="37" />
         <Keyword name="CH16AD"  value="21" />
         <Keyword name="CH16NM"  value="BV605" />
         <Keyword name="CH16ID"  value="FL14" />
         <Keyword name="CH15HAVAL"  value="6875000" />
         <Keyword name="CH15AATFL"  value="30000" />
         <Keyword name="CH15HATFL"  value="375" />
         <Keyword name="CH15FLNMS"  value="BV510,Kro,V500,AmCyan" />
         <Keyword name="CH15AS"  value="2" />
         <Keyword name="CH15HS"  value="8" />
         <Keyword name="CH15FL"  value="False" />
         <Keyword name="CH15THUS"  value="False" />
         <Keyword name="CH15DELTA"  value="24" />
         <Keyword name="CH15DELAY"  value="-81.92" />
         <Keyword name="CH15USH"  value="True" />
         <Keyword name="CH15GAIN"  value="45" />
         <Keyword name="CH15TR"  value="64" />
         <Keyword name="CH15TH"  value="10000" />
         <Keyword name="CH15DA"  value="36" />
         <Keyword name="CH15AD"  value="20" />
         <Keyword name="CH15NM"  value="BV510" />
         <Keyword name="CH15ID"  value="FL13" />
         <Keyword name="CH14HAVAL"  value="6875000" />
         <Keyword name="CH14AATFL"  value="30000" />
         <Keyword name="CH14HATFL"  value="375" />
         <Keyword name="CH14FLNMS"  value="PacificBluedye,BV450,eFluor450,BV421,CFP" />
         <Keyword name="CH14AS"  value="2" />
         <Keyword name="CH14HS"  value="8" />
         <Keyword name="CH14FL"  value="False" />
         <Keyword name="CH14THUS"  value="False" />
         <Keyword name="CH14DELTA"  value="24" />
         <Keyword name="CH14DELAY"  value="-81.92" />
         <Keyword name="CH14USH"  value="True" />
         <Keyword name="CH14GAIN"  value="100" />
         <Keyword name="CH14TR"  value="64" />
         <Keyword name="CH14TH"  value="10000" />
         <Keyword name="CH14DA"  value="35" />
         <Keyword name="CH14AD"  value="19" />
         <Keyword name="CH14NM"  value="BV421" />
         <Keyword name="CH14ID"  value="FL12" />
         <Keyword name="CH13HAVAL"  value="6875000" />
         <Keyword name="CH13AATFL"  value="30000" />
         <Keyword name="CH13HATFL"  value="375" />
         <Keyword name="CH13FLNMS"  value="APC-A750,APC-CY7,APC-H7,APC-eFluor780,DRAQ7" />
         <Keyword name="CH13AS"  value="2" />
         <Keyword name="CH13HS"  value="8" />
         <Keyword name="CH13FL"  value="False" />
         <Keyword name="CH13THUS"  value="False" />
         <Keyword name="CH13DELTA"  value="24" />
         <Keyword name="CH13DELAY"  value="39.84" />
         <Keyword name="CH13USH"  value="True" />
         <Keyword name="CH13GAIN"  value="1089" />
         <Keyword name="CH13TR"  value="64" />
         <Keyword name="CH13TH"  value="10000" />
         <Keyword name="CH13DA"  value="0" />
         <Keyword name="CH13AD"  value="0" />
         <Keyword name="CH13NM"  value="APC-A750" />
         <Keyword name="CH13ID"  value="FL11" />
         <Keyword name="CH12HAVAL"  value="6875000" />
         <Keyword name="CH12AATFL"  value="30000" />
         <Keyword name="CH12HATFL"  value="375" />
         <Keyword name="CH12FLNMS"  value="APC-A700,AlexaFluor700,Cy5.5" />
         <Keyword name="CH12AS"  value="2" />
         <Keyword name="CH12HS"  value="8" />
         <Keyword name="CH12FL"  value="False" />
         <Keyword name="CH12THUS"  value="False" />
         <Keyword name="CH12DELTA"  value="24" />
         <Keyword name="CH12DELAY"  value="39.84" />
         <Keyword name="CH12USH"  value="True" />
         <Keyword name="CH12GAIN"  value="627" />
         <Keyword name="CH12TR"  value="64" />
         <Keyword name="CH12TH"  value="10000" />
         <Keyword name="CH12DA"  value="2" />
         <Keyword name="CH12AD"  value="2" />
         <Keyword name="CH12NM"  value="APC-A700" />
         <Keyword name="CH12ID"  value="FL10" />
         <Keyword name="CH11HAVAL"  value="6875000" />
         <Keyword name="CH11AATFL"  value="30000" />
         <Keyword name="CH11HATFL"  value="375" />
         <Keyword name="CH11FLNMS"  value="APC,AlexaFluor647,eFluor660,Cy5" />
         <Keyword name="CH11AS"  value="2" />
         <Keyword name="CH11HS"  value="8" />
         <Keyword name="CH11FL"  value="True" />
         <Keyword name="CH11THUS"  value="False" />
         <Keyword name="CH11DELTA"  value="24" />
         <Keyword name="CH11DELAY"  value="39.84" />
         <Keyword name="CH11USH"  value="True" />
         <Keyword name="CH11GAIN"  value="200" />
         <Keyword name="CH11TR"  value="64" />
         <Keyword name="CH11TH"  value="10000" />
         <Keyword name="CH11DA"  value="1" />
         <Keyword name="CH11AD"  value="1" />
         <Keyword name="CH11NM"  value="APC" />
         <Keyword name="CH11ID"  value="FL9" />
         <Keyword name="CH10HAVAL"  value="6875000" />
         <Keyword name="CH10AATFL"  value="30000" />
         <Keyword name="CH10HATFL"  value="375" />
         <Keyword name="CH10FLNMS"  value="PE-CY7" />
         <Keyword name="CH10AS"  value="2" />
         <Keyword name="CH10HS"  value="8" />
         <Keyword name="CH10FL"  value="False" />
         <Keyword name="CH10THUS"  value="False" />
         <Keyword name="CH10DELTA"  value="24" />
         <Keyword name="CH10DELAY"  value="-37.12" />
         <Keyword name="CH10USH"  value="True" />
         <Keyword name="CH10GAIN"  value="534" />
         <Keyword name="CH10TR"  value="64" />
         <Keyword name="CH10TH"  value="10000" />
         <Keyword name="CH10DA"  value="5" />
         <Keyword name="CH10AD"  value="5" />
         <Keyword name="CH10NM"  value="PE-CY7" />
         <Keyword name="CH10ID"  value="FL8" />
         <Keyword name="CH9HAVAL"  value="6875000" />
         <Keyword name="CH9AATFL"  value="30000" />
         <Keyword name="CH9HATFL"  value="375" />
         <Keyword name="CH9FLNMS"  value="PECY5.5,PE-AF680" />
         <Keyword name="CH9AS"  value="2" />
         <Keyword name="CH9HS"  value="8" />
         <Keyword name="CH9FL"  value="False" />
         <Keyword name="CH9THUS"  value="False" />
         <Keyword name="CH9DELTA"  value="24" />
         <Keyword name="CH9DELAY"  value="-37.12" />
         <Keyword name="CH9USH"  value="True" />
         <Keyword name="CH9GAIN"  value="163" />
         <Keyword name="CH9TR"  value="64" />
         <Keyword name="CH9TH"  value="10000" />
         <Keyword name="CH9DA"  value="3" />
         <Keyword name="CH9AD"  value="3" />
         <Keyword name="CH9NM"  value="PECY5.5" />
         <Keyword name="CH9ID"  value="FL7" />
         <Keyword name="CH8HAVAL"  value="6875000" />
         <Keyword name="CH8AATFL"  value="30000" />
         <Keyword name="CH8HATFL"  value="375" />
         <Keyword name="CH8FLNMS"  value="PE-CY5,7-AAD" />
         <Keyword name="CH8AS"  value="2" />
         <Keyword name="CH8HS"  value="8" />
         <Keyword name="CH8FL"  value="False" />
         <Keyword name="CH8THUS"  value="False" />
         <Keyword name="CH8DELTA"  value="24" />
         <Keyword name="CH8DELAY"  value="-37.12" />
         <Keyword name="CH8USH"  value="True" />
         <Keyword name="CH8GAIN"  value="100" />
         <Keyword name="CH8TR"  value="64" />
         <Keyword name="CH8TH"  value="10000" />
         <Keyword name="CH8DA"  value="7" />
         <Keyword name="CH8AD"  value="7" />
         <Keyword name="CH8NM"  value="PE-CY5" />
         <Keyword name="CH8ID"  value="FL6" />
         <Keyword name="CH7HAVAL"  value="6875000" />
         <Keyword name="CH7AATFL"  value="30000" />
         <Keyword name="CH7HATFL"  value="375" />
         <Keyword name="CH7FLNMS"  value="ECD,mCherry,PE-CF594,PIPE-AF610,PE-TexasRED,PI" />
         <Keyword name="CH7AS"  value="2" />
         <Keyword name="CH7HS"  value="8" />
         <Keyword name="CH7FL"  value="True" />
         <Keyword name="CH7THUS"  value="False" />
         <Keyword name="CH7DELTA"  value="24" />
         <Keyword name="CH7DELAY"  value="-37.12" />
         <Keyword name="CH7USH"  value="True" />
         <Keyword name="CH7GAIN"  value="200" />
         <Keyword name="CH7TR"  value="64" />
         <Keyword name="CH7TH"  value="10000" />
         <Keyword name="CH7DA"  value="4" />
         <Keyword name="CH7AD"  value="4" />
         <Keyword name="CH7NM"  value="PI" />
         <Keyword name="CH7ID"  value="FL5" />
         <Keyword name="CH6HAVAL"  value="6875000" />
         <Keyword name="CH6AATFL"  value="30000" />
         <Keyword name="CH6HATFL"  value="375" />
         <Keyword name="CH6FLNMS"  value="PE,DsRed,RFP" />
         <Keyword name="CH6AS"  value="2" />
         <Keyword name="CH6HS"  value="8" />
         <Keyword name="CH6FL"  value="False" />
         <Keyword name="CH6THUS"  value="False" />
         <Keyword name="CH6DELTA"  value="24" />
         <Keyword name="CH6DELAY"  value="-37.12" />
         <Keyword name="CH6USH"  value="True" />
         <Keyword name="CH6GAIN"  value="150" />
         <Keyword name="CH6TR"  value="64" />
         <Keyword name="CH6TH"  value="10000" />
         <Keyword name="CH6DA"  value="6" />
         <Keyword name="CH6AD"  value="6" />
         <Keyword name="CH6NM"  value="PE" />
         <Keyword name="CH6ID"  value="FL4" />
         <Keyword name="CH5HAVAL"  value="6875000" />
         <Keyword name="CH5AATFL"  value="30000" />
         <Keyword name="CH5HATFL"  value="375" />
         <Keyword name="CH5FLNMS"  value="Percp,Percp-cy5.5" />
         <Keyword name="CH5AS"  value="2" />
         <Keyword name="CH5HS"  value="8" />
         <Keyword name="CH5FL"  value="False" />
         <Keyword name="CH5THUS"  value="False" />
         <Keyword name="CH5DELTA"  value="24" />
         <Keyword name="CH5DELAY"  value="0.16" />
         <Keyword name="CH5USH"  value="True" />
         <Keyword name="CH5GAIN"  value="470" />
         <Keyword name="CH5TR"  value="64" />
         <Keyword name="CH5TH"  value="10000" />
         <Keyword name="CH5DA"  value="19" />
         <Keyword name="CH5AD"  value="11" />
         <Keyword name="CH5NM"  value="Percp" />
         <Keyword name="CH5ID"  value="FL3" />
         <Keyword name="CH4HAVAL"  value="6875000" />
         <Keyword name="CH4AATFL"  value="30000" />
         <Keyword name="CH4HATFL"  value="375" />
         <Keyword name="CH4FLNMS"  value="ECD-1" />
         <Keyword name="CH4AS"  value="2" />
         <Keyword name="CH4HS"  value="8" />
         <Keyword name="CH4FL"  value="False" />
         <Keyword name="CH4THUS"  value="False" />
         <Keyword name="CH4DELTA"  value="24" />
         <Keyword name="CH4DELAY"  value="0.16" />
         <Keyword name="CH4USH"  value="True" />
         <Keyword name="CH4GAIN"  value="206" />
         <Keyword name="CH4TR"  value="64" />
         <Keyword name="CH4TH"  value="10000" />
         <Keyword name="CH4DA"  value="18" />
         <Keyword name="CH4AD"  value="10" />
         <Keyword name="CH4NM"  value="ECD-1" />
         <Keyword name="CH4ID"  value="FL2" />
         <Keyword name="CH3HAVAL"  value="6875000" />
         <Keyword name="CH3AATFL"  value="30000" />
         <Keyword name="CH3HATFL"  value="375" />
         <Keyword name="CH3FLNMS"  value="FITC,AF488,CFSE,Fluo-3,BB515,YFP,EGFP,GFP" />
         <Keyword name="CH3AS"  value="2" />
         <Keyword name="CH3HS"  value="8" />
         <Keyword name="CH3FL"  value="True" />
         <Keyword name="CH3THUS"  value="False" />
         <Keyword name="CH3DELTA"  value="24" />
         <Keyword name="CH3DELAY"  value="0.16" />
         <Keyword name="CH3USH"  value="True" />
         <Keyword name="CH3GAIN"  value="10" />
         <Keyword name="CH3TR"  value="64" />
         <Keyword name="CH3TH"  value="10000" />
         <Keyword name="CH3DA"  value="17" />
         <Keyword name="CH3AD"  value="9" />
         <Keyword name="CH3NM"  value="FITC" />
         <Keyword name="CH3ID"  value="FL1" />
         <Keyword name="CH2HAVAL"  value="6875000" />
         <Keyword name="CH2AATFL"  value="30000" />
         <Keyword name="CH2HATFL"  value="375" />
         <Keyword name="CH2FLNMS"  value="SSC" />
         <Keyword name="CH2AS"  value="2" />
         <Keyword name="CH2HS"  value="8" />
         <Keyword name="CH2FL"  value="False" />
         <Keyword name="CH2THUS"  value="False" />
         <Keyword name="CH2DELTA"  value="24" />
         <Keyword name="CH2DELAY"  value="0.16" />
         <Keyword name="CH2USH"  value="True" />
         <Keyword name="CH2GAIN"  value="100" />
         <Keyword name="CH2TR"  value="64" />
         <Keyword name="CH2TH"  value="10000" />
         <Keyword name="CH2DA"  value="16" />
         <Keyword name="CH2AD"  value="8" />
         <Keyword name="CH2NM"  value="SSC" />
         <Keyword name="CH2ID"  value="SSC" />
         <Keyword name="CH1HAVAL"  value="5000000" />
         <Keyword name="CH1AATFL"  value="30000" />
         <Keyword name="CH1HATFL"  value="375" />
         <Keyword name="CH1AS"  value="2" />
         <Keyword name="CH1HS"  value="8" />
         <Keyword name="CH1FL"  value="False" />
         <Keyword name="CH1THUS"  value="False" />
         <Keyword name="CH1DELTA"  value="24" />
         <Keyword name="CH1DELAY"  value="0.16" />
         <Keyword name="CH1USH"  value="True" />
         <Keyword name="CH1GAIN"  value="60" />
         <Keyword name="CH1TR"  value="64" />
         <Keyword name="CH1TH"  value="10000" />
         <Keyword name="CH1DA"  value="22" />
         <Keyword name="CH1AD"  value="14" />
         <Keyword name="CH1NM"  value="FSC" />
         <Keyword name="CH1ID"  value="FSC" />
         <Keyword name="CHAR"  value="21" />
         <Keyword name="FLDSM"  value="30" />
         <Keyword name="$CYTSN"  value="BB04004" />
         <Keyword name="SN"  value="BB04004" />
         <Keyword name="COMPGAINA"  value="10200200" />
         <Keyword name="COMPA"  value="100010001" />
         <Keyword name="COMPAFA"  value="000" />
         <Keyword name="COMPBGA"  value="03000030000" />
         <Keyword name="COMPCHA"  value="FITCPIAPC" />
         <Keyword name="COMPGAINH"  value="10200200" />
         <Keyword name="COMPH"  value="100010001" />
         <Keyword name="COMPAFH"  value="000" />
         <Keyword name="COMPBGH"  value="0375375" />
         <Keyword name="COMPCHH"  value="FITCPIAPC" />
         <Keyword name="AHCOMPSYNC"  value="False" />
         <Keyword name="USCOMP"  value="True" />
         <Keyword name="DURTIM"  value="84.279980" />
         <Keyword name="$OP"  value="hp" />
         <Keyword name="$VOL"  value="42140.03" />
         <Keyword name="RCD"  value="True" />
         <Keyword name="FLLW"  value="True" />
         <Keyword name="IMPTTB"  value="False" />
         <Keyword name="$ABRT"  value="228" />
         <Keyword name="$LOST"  value="0" />
         <Keyword name="P12DISPLAY"  value="LIN" />
         <Keyword name="$P12G"  value="1.0" />
         <Keyword name="$P12E"  value="0,0" />
         <Keyword name="$P12B"  value="32" />
         <Keyword name="$P12R"  value="128" />
         <Keyword name="$P12S"  value="Time" />
         <Keyword name="$P12N"  value="Time" />
         <Keyword name="P11DISPLAY"  value="LIN" />
         <Keyword name="$P11G"  value="1.0" />
         <Keyword name="$P11E"  value="0,0" />
         <Keyword name="$P11B"  value="32" />
         <Keyword name="$P11R"  value="10000" />
         <Keyword name="$P11S"  value="FSC-Width" />
         <Keyword name="$P11N"  value="FSC-Width" />
         <Keyword name="P10DISPLAY"  value="LOG" />
         <Keyword name="$P10G"  value="1.0" />
         <Keyword name="$P10E"  value="0,0" />
         <Keyword name="$P10B"  value="32" />
         <Keyword name="$P10R"  value="16777216" />
         <Keyword name="$P10S"  value="APC-A" />
         <Keyword name="$P10N"  value="FL9-A" />
         <Keyword name="P9DISPLAY"  value="LOG" />
         <Keyword name="$P9G"  value="1.0" />
         <Keyword name="$P9E"  value="0,0" />
         <Keyword name="$P9B"  value="32" />
         <Keyword name="$P9R"  value="16777216" />
         <Keyword name="$P9S"  value="APC-H" />
         <Keyword name="$P9N"  value="FL9-H" />
         <Keyword name="P8DISPLAY"  value="LOG" />
         <Keyword name="$P8G"  value="1.0" />
         <Keyword name="$P8E"  value="0,0" />
         <Keyword name="$P8B"  value="32" />
         <Keyword name="$P8R"  value="16777216" />
         <Keyword name="$P8S"  value="PI-A" />
         <Keyword name="$P8N"  value="FL5-A" />
         <Keyword name="P7DISPLAY"  value="LOG" />
         <Keyword name="$P7G"  value="1.0" />
         <Keyword name="$P7E"  value="0,0" />
         <Keyword name="$P7B"  value="32" />
         <Keyword name="$P7R"  value="16777216" />
         <Keyword name="$P7S"  value="PI-H" />
         <Keyword name="$P7N"  value="FL5-H" />
         <Keyword name="P6DISPLAY"  value="LOG" />
         <Keyword name="$P6G"  value="1.0" />
         <Keyword name="$P6E"  value="0,0" />
         <Keyword name="$P6B"  value="32" />
         <Keyword name="$P6R"  value="16777216" />
         <Keyword name="$P6S"  value="FITC-A" />
         <Keyword name="$P6N"  value="FL1-A" />
         <Keyword name="P5DISPLAY"  value="LOG" />
         <Keyword name="$P5G"  value="1.0" />
         <Keyword name="$P5E"  value="0,0" />
         <Keyword name="$P5B"  value="32" />
         <Keyword name="$P5R"  value="16777216" />
         <Keyword name="$P5S"  value="FITC-H" />
         <Keyword name="$P5N"  value="FL1-H" />
         <Keyword name="P4DISPLAY"  value="LIN" />
         <Keyword name="$P4G"  value="1.0" />
         <Keyword name="$P4E"  value="0,0" />
         <Keyword name="$P4B"  value="32" />
         <Keyword name="$P4R"  value="16777216" />
         <Keyword name="$P4S"  value="SSC-A" />
         <Keyword name="$P4N"  value="SSC-A" />
         <Keyword name="P3DISPLAY"  value="LIN" />
         <Keyword name="$P3G"  value="1.0" />
         <Keyword name="$P3E"  value="0,0" />
         <Keyword name="$P3B"  value="32" />
         <Keyword name="$P3R"  value="16777216" />
         <Keyword name="$P3S"  value="SSC-H" />
         <Keyword name="$P3N"  value="SSC-H" />
         <Keyword name="P2DISPLAY"  value="LIN" />
         <Keyword name="$P2G"  value="1.0" />
         <Keyword name="$P2E"  value="0,0" />
         <Keyword name="$P2B"  value="32" />
         <Keyword name="$P2R"  value="16777216" />
         <Keyword name="$P2S"  value="FSC-A" />
         <Keyword name="$P2N"  value="FSC-A" />
         <Keyword name="P1DISPLAY"  value="LIN" />
         <Keyword name="$P1G"  value="1.0" />
         <Keyword name="$P1E"  value="0,0" />
         <Keyword name="$P1B"  value="32" />
         <Keyword name="$P1R"  value="16777216" />
         <Keyword name="$P1S"  value="FSC-H" />
         <Keyword name="$P1N"  value="FSC-H" />
         <Keyword name="$TIMESTEP"  value="0.00002" />
         <Keyword name="USRCVOL"  value="False" />
         <Keyword name="RCVOL"  value="10" />
         <Keyword name="USRCTIM"  value="True" />
         <Keyword name="$SPILLOVER"  value="6,FL1-H,FL5-H,FL9-H,FL1-A,FL5-A,FL9-A,1,0,0,0,0,0,0,1,0,0,0,0,0,0,1,0,0,0,0,0,0,1,0,0,0,0,0,0,1,0,0,0,0,0,0,1" />
         <Keyword name="RCTIM"  value="600" />
         <Keyword name="CGID"  value="fd8328da-7d61-474f-ace3-6bd6163cefc1" />
         <Keyword name="CGNM"  value="P2" />
         <Keyword name="USRCTOT"  value="True" />
         <Keyword name="RCTOT"  value="10000" />
         <Keyword name="$CYT"  value="CytoFLEX LX" />
         <Keyword name="$DATE"  value="09-Jul-2021" />
         <Keyword name="$ETIM"  value="14:43:00" />
         <Keyword name="$BTIM"  value="14:41:36" />
         <Keyword name="$PAR"  value="12" />
         <Keyword name="TBNM"  value="ctrl-2" />
         <Keyword name="TBID"  value="a2393362-56c2-4da4-a364-cf4e1327433e" />
         <Keyword name="CYTEXPERTFIL"  value="True" />
         <Keyword name="$NEXTDATA"  value="0" />
         <Keyword name="$DATATYPE"  value="F" />
         <Keyword name="$BYTEORD"  value="4,3,2,1" />
         <Keyword name="$MODE"  value="L" />
         <Keyword name="$SYS"  value="Microsoft Windows NT 6.1.7601 Service Pack 1" />
         <Keyword name="$FIL"  value="ctrl-2.fcs" />
         <Keyword name="FILVER"  value="1" />
         <Keyword name="$TOT"  value="0000000000012883" />
         <Keyword name="$ENDANALYSIS"  value="0" />
         <Keyword name="$BEGINANALYSIS"  value="0" />
         <Keyword name="$ENDDATA"  value="0000000000626799" />
         <Keyword name="$BEGINDATA"  value="0000000000008416" />
         <Keyword name="$ENDSTEXT"  value="0" />
         <Keyword name="$BEGINSTEXT"  value="0" />
         <Keyword name="FJ_FCS_VERSION"  value="3" />
       </Keywords>
       <SampleNode name="ctrl-2.fcs"  annotation=""  owningGroup=""  expanded="1"  sortPriority="10"  count="12883"  sampleID="1" >
         <Graph smoothing="0"  backColor="#ffffff"  foreColor="#000000"  type="Pseudocolor"  fast="1"  rowCount="12883" >
           <Axis dimension="x"  name="FSC-H"  label=""  auto="auto" />
           <Axis dimension="y"  name="SSC-H"  label=""  auto="auto" />
           <GraphSettings level="5%"  smoothingHighResolution="1"  contourHighResolution="1"  histogramSmoothingCount="0"  graphResolution="256"  showOutliers="0"  drawLargeDots="0"  dotsToDraw="8000"  tint="le.chartfill.tinted.40"  lineWeight="le.lineweight.normal"  lineStyle="le.linestyle.solid" />
           <GraphEnvironment showGrid="0"  showAxes="tnlTNL"  showGates="1"  showFreqOnPlots="1"  showGateNameOnPlots="1"  showMedians="0"  showUncomped="0"  addEventParam="0"  lastYAxisName="" >
             <TextTraits font="SansSerif"  size="12"  name="Labels"  style="plain"  color="#000000"  background="#00ffffff"  just="left" />
             <TextTraits font="SansSerif"  size="12"  name="LayoutGates"  style="plain"  color="#000000"  background="#00ffffff"  just="left" />
             <TextTraits font="SansSerif"  size="10"  name="Numbers"  style="plain"  color="#000000"  background="#00ffffff"  just="left" />
             <TextTraits font="SansSerif"  size="10"  name="Legend"  style="plain"  color="#000000"  background="#00ffffff"  just="left" />
             <WindowPosition x="1208"  y="24"  width="390"  height="520"  displayed="1"  panelState="---" />
           </GraphEnvironment>
         </Graph>
         <Subpopulations>
           <Population name="Lymphocytes"  annotation=""  owningGroup=""  expanded="1"  sortPriority="10"  count="11048" >
             <Graph smoothing="0"  backColor="#ffffff"  foreColor="#000000"  type="Pseudocolor"  fast="1"  rowCount="12883" >
               <Axis dimension="x"  name="FL9-A"  label=""  auto="auto" />
               <Axis dimension="y"  name="FL5-A"  label=""  auto="auto" />
               <GraphSettings level="5%"  smoothingHighResolution="1"  contourHighResolution="1"  histogramSmoothingCount="0"  graphResolution="256"  showOutliers="0"  drawLargeDots="0"  dotsToDraw="8000"  tint="le.chartfill.tinted.40"  lineWeight="le.lineweight.normal"  lineStyle="le.linestyle.solid" />
               <GraphEnvironment showGrid="0"  showAxes="tnlTNL"  showGates="1"  showFreqOnPlots="1"  showGateNameOnPlots="1"  showMedians="0"  showUncomped="0"  addEventParam="0"  lastYAxisName="" >
                 <TextTraits font="SansSerif"  size="12"  name="Labels"  style="plain"  color="#000000"  background="#00ffffff"  just="left" />
                 <TextTraits font="SansSerif"  size="12"  name="LayoutGates"  style="plain"  color="#000000"  background="#00ffffff"  just="left" />
                 <TextTraits font="SansSerif"  size="10"  name="Numbers"  style="plain"  color="#000000"  background="#00ffffff"  just="left" />
                 <TextTraits font="SansSerif"  size="10"  name="Legend"  style="plain"  color="#000000"  background="#00ffffff"  just="left" />
                 <WindowPosition x="1208"  y="24"  width="390"  height="520"  displayed="1"  panelState="---" />
               </GraphEnvironment>
               <WindowPosition x="1208"  y="24"  width="390"  height="520"  displayed="1" />
             </Graph>
             <Gate gating:id="ID1787615472" >
               <gating:PolygonGate eventsInside="1"  annoOffsetX="0"  annoOffsetY="0"  tint="#000000"  isTinted="0"  lineWeight="Normal"  userDefined="1"  quadId="-1"  gateResolution="256" >
                 <gating:dimension>
                   <data-type:fcs-dimension data-type:name="FSC-H" />
                 </gating:dimension>
                 <gating:dimension>
                   <data-type:fcs-dimension data-type:name="SSC-H" />
                 </gating:dimension>
                 <gating:vertex>
                   <gating:coordinate data-type:value="741174.5588235294" />
                   <gating:coordinate data-type:value="261669.603524229" />
                 </gating:vertex>
                 <gating:vertex>
                   <gating:coordinate data-type:value="267223.0042016806" />
                   <gating:coordinate data-type:value="145369.7797356828" />
                 </gating:vertex>
                 <gating:vertex>
                   <gating:coordinate data-type:value="121003.9075630252" />
                   <gating:coordinate data-type:value="329511.1674008811" />
                 </gating:vertex>
                 <gating:vertex>
                   <gating:coordinate data-type:value="131087.9831932773" />
                   <gating:coordinate data-type:value="804402.114537445" />
                 </gating:vertex>
                 <gating:vertex>
                   <gating:coordinate data-type:value="221844.6638655462" />
                   <gating:coordinate data-type:value="1492509.4052863438" />
                 </gating:vertex>
                 <gating:vertex>
                   <gating:coordinate data-type:value="534451.0084033613" />
                   <gating:coordinate data-type:value="2074008.5242290748" />
                 </gating:vertex>
                 <gating:vertex>
                   <gating:coordinate data-type:value="1119327.3949579832" />
                   <gating:coordinate data-type:value="2122466.784140969" />
                 </gating:vertex>
                 <gating:vertex>
                   <gating:coordinate data-type:value="1174789.8109243698" />
                   <gating:coordinate data-type:value="1298676.3656387667" />
                 </gating:vertex>
                 <gating:vertex>
                   <gating:coordinate data-type:value="1154621.6596638656" />
                   <gating:coordinate data-type:value="610569.0748898678" />
                 </gating:vertex>
               </gating:PolygonGate>
             </Gate>
             <Subpopulations>
               <Population name="Q1: APC-A- , PI-A+"  annotation=""  owningGroup=""  expanded="1"  sortPriority="10"  count="546" >
                 <Graph smoothing="0"  backColor="#ffffff"  foreColor="#000000"  type="Pseudocolor"  fast="1"  rowCount="12883" >
                   <Axis dimension="x"  name="FL9-A"  label=""  auto="auto" />
                   <Axis dimension="y"  name="FL5-A"  label=""  auto="auto" />
                   <GraphSettings level="5%"  smoothingHighResolution="1"  contourHighResolution="1"  histogramSmoothingCount="0"  graphResolution="256"  showOutliers="0"  drawLargeDots="0"  dotsToDraw="8000"  tint="le.chartfill.tinted.40"  lineWeight="le.lineweight.normal"  lineStyle="le.linestyle.solid" />
                   <GraphEnvironment showGrid="0"  showAxes="tnlTNL"  showGates="1"  showFreqOnPlots="1"  showGateNameOnPlots="1"  showMedians="0"  showUncomped="0"  addEventParam="0"  lastYAxisName="" >
                    <TextTraits font="SansSerif"  size="12"  name="Labels"  style="plain"  color="#000000"  background="#00ffffff"  just="left" />
                    <TextTraits font="SansSerif"  size="12"  name="LayoutGates"  style="plain"  color="#000000"  background="#00ffffff"  just="left" />
                    <TextTraits font="SansSerif"  size="10"  name="Numbers"  style="plain"  color="#000000"  background="#00ffffff"  just="left" />
                    <TextTraits font="SansSerif"  size="10"  name="Legend"  style="plain"  color="#000000"  background="#00ffffff"  just="left" />
                    <WindowPosition x="1208"  y="24"  width="390"  height="520"  displayed="1"  panelState="---" />
                   </GraphEnvironment>
                 </Graph>
                 <Gate gating:id="ID863427285"  gating:parent_id="ID1787615472" >
                   <gating:RectangleGate eventsInside="1"  annoOffsetX="0"  annoOffsetY="0"  tint="#000000"  isTinted="0"  lineWeight="Normal"  userDefined="1"  percentX="0"  percentY="0" >
                    <gating:dimension gating:max="19208.6768738793" >
                    <data-type:fcs-dimension data-type:name="FL9-A" />
                    </gating:dimension>
                    <gating:dimension gating:min="48420.551715832524" >
                    <data-type:fcs-dimension data-type:name="FL5-A" />
                    </gating:dimension>
                   </gating:RectangleGate>
                 </Gate>
               </Population>
               <Population name="Q2: APC-A+ , PI-A+"  annotation=""  owningGroup=""  expanded="1"  sortPriority="10"  count="464" >
                 <Graph smoothing="0"  backColor="#ffffff"  foreColor="#000000"  type="Pseudocolor"  fast="1"  rowCount="12883" >
                   <Axis dimension="x"  name="FL9-A"  label=""  auto="auto" />
                   <Axis dimension="y"  name="FL5-A"  label=""  auto="auto" />
                   <GraphSettings level="5%"  smoothingHighResolution="1"  contourHighResolution="1"  histogramSmoothingCount="0"  graphResolution="256"  showOutliers="0"  drawLargeDots="0"  dotsToDraw="8000"  tint="le.chartfill.tinted.40"  lineWeight="le.lineweight.normal"  lineStyle="le.linestyle.solid" />
                   <GraphEnvironment showGrid="0"  showAxes="tnlTNL"  showGates="1"  showFreqOnPlots="1"  showGateNameOnPlots="1"  showMedians="0"  showUncomped="0"  addEventParam="0"  lastYAxisName="" >
                    <TextTraits font="SansSerif"  size="12"  name="Labels"  style="plain"  color="#000000"  background="#00ffffff"  just="left" />
                    <TextTraits font="SansSerif"  size="12"  name="LayoutGates"  style="plain"  color="#000000"  background="#00ffffff"  just="left" />
                    <TextTraits font="SansSerif"  size="10"  name="Numbers"  style="plain"  color="#000000"  background="#00ffffff"  just="left" />
                    <TextTraits font="SansSerif"  size="10"  name="Legend"  style="plain"  color="#000000"  background="#00ffffff"  just="left" />
                    <WindowPosition x="1208"  y="24"  width="390"  height="520"  displayed="1"  panelState="---" />
                   </GraphEnvironment>
                 </Graph>
                 <Gate gating:id="ID1075376216"  gating:parent_id="ID1787615472" >
                   <gating:RectangleGate eventsInside="1"  annoOffsetX="0"  annoOffsetY="0"  tint="#000000"  isTinted="0"  lineWeight="Normal"  userDefined="1"  percentX="0"  percentY="0" >
                    <gating:dimension gating:min="19208.6768738793" >
                    <data-type:fcs-dimension data-type:name="FL9-A" />
                    </gating:dimension>
                    <gating:dimension gating:min="48420.551715832524" >
                    <data-type:fcs-dimension data-type:name="FL5-A" />
                    </gating:dimension>
                   </gating:RectangleGate>
                 </Gate>
               </Population>
               <Population name="Q3: APC-A+ , PI-A-"  annotation=""  owningGroup=""  expanded="1"  sortPriority="10"  count="220" >
                 <Graph smoothing="0"  backColor="#ffffff"  foreColor="#000000"  type="Pseudocolor"  fast="1"  rowCount="12883" >
                   <Axis dimension="x"  name="FL9-A"  label=""  auto="auto" />
                   <Axis dimension="y"  name="FL5-A"  label=""  auto="auto" />
                   <GraphSettings level="5%"  smoothingHighResolution="1"  contourHighResolution="1"  histogramSmoothingCount="0"  graphResolution="256"  showOutliers="0"  drawLargeDots="0"  dotsToDraw="8000"  tint="le.chartfill.tinted.40"  lineWeight="le.lineweight.normal"  lineStyle="le.linestyle.solid" />
                   <GraphEnvironment showGrid="0"  showAxes="tnlTNL"  showGates="1"  showFreqOnPlots="1"  showGateNameOnPlots="1"  showMedians="0"  showUncomped="0"  addEventParam="0"  lastYAxisName="" >
                    <TextTraits font="SansSerif"  size="12"  name="Labels"  style="plain"  color="#000000"  background="#00ffffff"  just="left" />
                    <TextTraits font="SansSerif"  size="12"  name="LayoutGates"  style="plain"  color="#000000"  background="#00ffffff"  just="left" />
                    <TextTraits font="SansSerif"  size="10"  name="Numbers"  style="plain"  color="#000000"  background="#00ffffff"  just="left" />
                    <TextTraits font="SansSerif"  size="10"  name="Legend"  style="plain"  color="#000000"  background="#00ffffff"  just="left" />
                    <WindowPosition x="1208"  y="24"  width="390"  height="520"  displayed="1"  panelState="---" />
                   </GraphEnvironment>
                 </Graph>
                 <Gate gating:id="ID625689160"  gating:parent_id="ID1787615472" >
                   <gating:RectangleGate eventsInside="1"  annoOffsetX="0"  annoOffsetY="0"  tint="#000000"  isTinted="0"  lineWeight="Normal"  userDefined="1"  percentX="0"  percentY="0" >
                    <gating:dimension gating:min="19208.6768738793" >
                    <data-type:fcs-dimension data-type:name="FL9-A" />
                    </gating:dimension>
                    <gating:dimension gating:max="48420.551715832524" >
                    <data-type:fcs-dimension data-type:name="FL5-A" />
                    </gating:dimension>
                   </gating:RectangleGate>
                 </Gate>
               </Population>
               <Population name="Q4: APC-A- , PI-A-"  annotation=""  owningGroup=""  expanded="1"  sortPriority="10"  count="9818" >
                 <Graph smoothing="0"  backColor="#ffffff"  foreColor="#000000"  type="Pseudocolor"  fast="1"  rowCount="12883" >
                   <Axis dimension="x"  name="FL9-A"  label=""  auto="auto" />
                   <Axis dimension="y"  name="FL5-A"  label=""  auto="auto" />
                   <GraphSettings level="5%"  smoothingHighResolution="1"  contourHighResolution="1"  histogramSmoothingCount="0"  graphResolution="256"  showOutliers="0"  drawLargeDots="0"  dotsToDraw="8000"  tint="le.chartfill.tinted.40"  lineWeight="le.lineweight.normal"  lineStyle="le.linestyle.solid" />
                   <GraphEnvironment showGrid="0"  showAxes="tnlTNL"  showGates="1"  showFreqOnPlots="1"  showGateNameOnPlots="1"  showMedians="0"  showUncomped="0"  addEventParam="0"  lastYAxisName="" >
                    <TextTraits font="SansSerif"  size="12"  name="Labels"  style="plain"  color="#000000"  background="#00ffffff"  just="left" />
                    <TextTraits font="SansSerif"  size="12"  name="LayoutGates"  style="plain"  color="#000000"  background="#00ffffff"  just="left" />
                    <TextTraits font="SansSerif"  size="10"  name="Numbers"  style="plain"  color="#000000"  background="#00ffffff"  just="left" />
                    <TextTraits font="SansSerif"  size="10"  name="Legend"  style="plain"  color="#000000"  background="#00ffffff"  just="left" />
                    <WindowPosition x="1208"  y="24"  width="390"  height="520"  displayed="1"  panelState="---" />
                   </GraphEnvironment>
                 </Graph>
                 <Gate gating:id="ID1877776408"  gating:parent_id="ID1787615472" >
                   <gating:RectangleGate eventsInside="1"  annoOffsetX="0"  annoOffsetY="0"  tint="#000000"  isTinted="0"  lineWeight="Normal"  userDefined="1"  percentX="0"  percentY="0" >
                    <gating:dimension gating:max="19208.6768738793" >
                    <data-type:fcs-dimension data-type:name="FL9-A" />
                    </gating:dimension>
                    <gating:dimension gating:max="48420.551715832524" >
                    <data-type:fcs-dimension data-type:name="FL5-A" />
                    </gating:dimension>
                   </gating:RectangleGate>
                 </Gate>
               </Population>
             </Subpopulations>
           </Population>
         </Subpopulations>
       </SampleNode>
     </Sample>
     <Sample>
       <DataSet uri="file:/E:/课题文章/大鼠脂肪CrRNA文章2019/转染后细胞数据20210622/凋亡-songxinghui20210709/songxinghui20210709/1783-1-3.fcs"  sampleID="5" />
       <Transformations>
         <transforms:linear transforms:minRange="-5"  transforms:maxRange="1200000"  gain="1" >
           <data-type:parameter data-type:name="FSC-H" />
         </transforms:linear>
         <transforms:fasinh transforms:length="256"  transforms:maxRange="12000"  transforms:T="12000"  transforms:A="0.6989700043"  transforms:M="4.079181246" >
           <data-type:parameter data-type:name="FSC-A" />
         </transforms:fasinh>
         <transforms:linear transforms:minRange="-5"  transforms:maxRange="2200000"  gain="1" >
           <data-type:parameter data-type:name="SSC-H" />
         </transforms:linear>
         <transforms:fasinh transforms:length="256"  transforms:maxRange="12000"  transforms:T="12000"  transforms:A="0.6989700043"  transforms:M="4.079181246" >
           <data-type:parameter data-type:name="SSC-A" />
         </transforms:fasinh>
         <transforms:fasinh transforms:length="256"  transforms:maxRange="12000"  transforms:T="12000"  transforms:A="0.6989700043"  transforms:M="4.079181246" >
           <data-type:parameter data-type:name="FL1-H" />
         </transforms:fasinh>
         <transforms:fasinh transforms:length="256"  transforms:maxRange="12000"  transforms:T="12000"  transforms:A="0.6989700043"  transforms:M="4.079181246" >
           <data-type:parameter data-type:name="FL1-A" />
         </transforms:fasinh>
         <transforms:fasinh transforms:length="256"  transforms:maxRange="12000"  transforms:T="12000"  transforms:A="0.6989700043"  transforms:M="4.079181246" >
           <data-type:parameter data-type:name="FL5-H" />
         </transforms:fasinh>
         <transforms:log transforms:offset="100"  transforms:decades="5.079181246" >
           <data-type:parameter data-type:name="FL5-A" />
         </transforms:log>
         <transforms:fasinh transforms:length="256"  transforms:maxRange="12000"  transforms:T="12000"  transforms:A="0.6989700043"  transforms:M="4.079181246" >
           <data-type:parameter data-type:name="FL9-H" />
         </transforms:fasinh>
         <transforms:log transforms:offset="100"  transforms:decades="5.079181246" >
           <data-type:parameter data-type:name="FL9-A" />
         </transforms:log>
         <transforms:fasinh transforms:length="256"  transforms:maxRange="12000"  transforms:T="12000"  transforms:A="0.6989700043"  transforms:M="4.079181246" >
           <data-type:parameter data-type:name="FSC-Width" />
         </transforms:fasinh>
         <transforms:linear transforms:minRange="0"  transforms:maxRange="256"  gain="1" >
           <data-type:parameter data-type:name="Time" />
         </transforms:linear>
       </Transformations>
       <Keywords>
         <Keyword name="SWVER"  value="CytExpert 2.3.1.22" />
         <Keyword name="DGAIN"  value="10" />
         <Keyword name="WCH"  value="FSC" />
         <Keyword name="TRLGC"  value="None" />
         <Keyword name="PCHTP"  value="AutoThreshold" />
         <Keyword name="PCHID"  value="FSC" />
         <Keyword name="CH21HAVAL"  value="6875000" />
         <Keyword name="CH21AATFL"  value="30000" />
         <Keyword name="CH21HATFL"  value="375" />
         <Keyword name="CH21FLNMS"  value="NUV675,HoechstRed,BUV610" />
         <Keyword name="CH21AS"  value="2" />
         <Keyword name="CH21HS"  value="8" />
         <Keyword name="CH21FL"  value="False" />
         <Keyword name="CH21THUS"  value="False" />
         <Keyword name="CH21DELTA"  value="24" />
         <Keyword name="CH21DELAY"  value="74.4" />
         <Keyword name="CH21USH"  value="True" />
         <Keyword name="CH21GAIN"  value="301" />
         <Keyword name="CH21TR"  value="64" />
         <Keyword name="CH21TH"  value="10000" />
         <Keyword name="CH21DA"  value="33" />
         <Keyword name="CH21AD"  value="17" />
         <Keyword name="CH21NM"  value="HoechstRed" />
         <Keyword name="CH21ID"  value="FL19" />
         <Keyword name="CH20HAVAL"  value="6875000" />
         <Keyword name="CH20AATFL"  value="30000" />
         <Keyword name="CH20HATFL"  value="375" />
         <Keyword name="CH20FLNMS"  value="NUV525,BUV496,Indo-1" />
         <Keyword name="CH20AS"  value="2" />
         <Keyword name="CH20HS"  value="8" />
         <Keyword name="CH20FL"  value="False" />
         <Keyword name="CH20THUS"  value="False" />
         <Keyword name="CH20DELTA"  value="24" />
         <Keyword name="CH20DELAY"  value="74.4" />
         <Keyword name="CH20USH"  value="True" />
         <Keyword name="CH20GAIN"  value="232" />
         <Keyword name="CH20TR"  value="64" />
         <Keyword name="CH20TH"  value="10000" />
         <Keyword name="CH20DA"  value="32" />
         <Keyword name="CH20AD"  value="16" />
         <Keyword name="CH20NM"  value="BUV496" />
         <Keyword name="CH20ID"  value="FL18" />
         <Keyword name="CH19HAVAL"  value="6875000" />
         <Keyword name="CH19AATFL"  value="30000" />
         <Keyword name="CH19HATFL"  value="375" />
         <Keyword name="CH19FLNMS"  value="NUV450,BUV395,DAPI,hoechst33258,hoechst33342" />
         <Keyword name="CH19AS"  value="2" />
         <Keyword name="CH19HS"  value="8" />
         <Keyword name="CH19FL"  value="False" />
         <Keyword name="CH19THUS"  value="False" />
         <Keyword name="CH19DELTA"  value="24" />
         <Keyword name="CH19DELAY"  value="74.4" />
         <Keyword name="CH19USH"  value="True" />
         <Keyword name="CH19GAIN"  value="200" />
         <Keyword name="CH19TR"  value="64" />
         <Keyword name="CH19TH"  value="10000" />
         <Keyword name="CH19DA"  value="34" />
         <Keyword name="CH19AD"  value="18" />
         <Keyword name="CH19NM"  value="BUV395" />
         <Keyword name="CH19ID"  value="FL17" />
         <Keyword name="CH18HAVAL"  value="6875000" />
         <Keyword name="CH18AATFL"  value="30000" />
         <Keyword name="CH18HATFL"  value="375" />
         <Keyword name="CH18FLNMS"  value="BV785,QDOT800" />
         <Keyword name="CH18AS"  value="2" />
         <Keyword name="CH18HS"  value="8" />
         <Keyword name="CH18FL"  value="False" />
         <Keyword name="CH18THUS"  value="False" />
         <Keyword name="CH18DELTA"  value="24" />
         <Keyword name="CH18DELAY"  value="-81.92" />
         <Keyword name="CH18USH"  value="True" />
         <Keyword name="CH18GAIN"  value="89" />
         <Keyword name="CH18TR"  value="64" />
         <Keyword name="CH18TH"  value="10000" />
         <Keyword name="CH18DA"  value="39" />
         <Keyword name="CH18AD"  value="23" />
         <Keyword name="CH18NM"  value="BV785" />
         <Keyword name="CH18ID"  value="FL16" />
         <Keyword name="CH17HAVAL"  value="6875000" />
         <Keyword name="CH17AATFL"  value="30000" />
         <Keyword name="CH17HATFL"  value="375" />
         <Keyword name="CH17FLNMS"  value="V660,BV650,QDOT655" />
         <Keyword name="CH17AS"  value="2" />
         <Keyword name="CH17HS"  value="8" />
         <Keyword name="CH17FL"  value="False" />
         <Keyword name="CH17THUS"  value="False" />
         <Keyword name="CH17DELTA"  value="24" />
         <Keyword name="CH17DELAY"  value="-81.92" />
         <Keyword name="CH17USH"  value="True" />
         <Keyword name="CH17GAIN"  value="137" />
         <Keyword name="CH17TR"  value="64" />
         <Keyword name="CH17TH"  value="10000" />
         <Keyword name="CH17DA"  value="38" />
         <Keyword name="CH17AD"  value="22" />
         <Keyword name="CH17NM"  value="BV650" />
         <Keyword name="CH17ID"  value="FL15" />
         <Keyword name="CH16HAVAL"  value="6875000" />
         <Keyword name="CH16AATFL"  value="30000" />
         <Keyword name="CH16HATFL"  value="375" />
         <Keyword name="CH16FLNMS"  value="BV605,QDOT605,Violet610" />
         <Keyword name="CH16AS"  value="2" />
         <Keyword name="CH16HS"  value="8" />
         <Keyword name="CH16FL"  value="False" />
         <Keyword name="CH16THUS"  value="False" />
         <Keyword name="CH16DELTA"  value="24" />
         <Keyword name="CH16DELAY"  value="-81.92" />
         <Keyword name="CH16USH"  value="True" />
         <Keyword name="CH16GAIN"  value="200" />
         <Keyword name="CH16TR"  value="64" />
         <Keyword name="CH16TH"  value="10000" />
         <Keyword name="CH16DA"  value="37" />
         <Keyword name="CH16AD"  value="21" />
         <Keyword name="CH16NM"  value="BV605" />
         <Keyword name="CH16ID"  value="FL14" />
         <Keyword name="CH15HAVAL"  value="6875000" />
         <Keyword name="CH15AATFL"  value="30000" />
         <Keyword name="CH15HATFL"  value="375" />
         <Keyword name="CH15FLNMS"  value="BV510,Kro,V500,AmCyan" />
         <Keyword name="CH15AS"  value="2" />
         <Keyword name="CH15HS"  value="8" />
         <Keyword name="CH15FL"  value="False" />
         <Keyword name="CH15THUS"  value="False" />
         <Keyword name="CH15DELTA"  value="24" />
         <Keyword name="CH15DELAY"  value="-81.92" />
         <Keyword name="CH15USH"  value="True" />
         <Keyword name="CH15GAIN"  value="45" />
         <Keyword name="CH15TR"  value="64" />
         <Keyword name="CH15TH"  value="10000" />
         <Keyword name="CH15DA"  value="36" />
         <Keyword name="CH15AD"  value="20" />
         <Keyword name="CH15NM"  value="BV510" />
         <Keyword name="CH15ID"  value="FL13" />
         <Keyword name="CH14HAVAL"  value="6875000" />
         <Keyword name="CH14AATFL"  value="30000" />
         <Keyword name="CH14HATFL"  value="375" />
         <Keyword name="CH14FLNMS"  value="PacificBluedye,BV450,eFluor450,BV421,CFP" />
         <Keyword name="CH14AS"  value="2" />
         <Keyword name="CH14HS"  value="8" />
         <Keyword name="CH14FL"  value="False" />
         <Keyword name="CH14THUS"  value="False" />
         <Keyword name="CH14DELTA"  value="24" />
         <Keyword name="CH14DELAY"  value="-81.92" />
         <Keyword name="CH14USH"  value="True" />
         <Keyword name="CH14GAIN"  value="100" />
         <Keyword name="CH14TR"  value="64" />
         <Keyword name="CH14TH"  value="10000" />
         <Keyword name="CH14DA"  value="35" />
         <Keyword name="CH14AD"  value="19" />
         <Keyword name="CH14NM"  value="BV421" />
         <Keyword name="CH14ID"  value="FL12" />
         <Keyword name="CH13HAVAL"  value="6875000" />
         <Keyword name="CH13AATFL"  value="30000" />
         <Keyword name="CH13HATFL"  value="375" />
         <Keyword name="CH13FLNMS"  value="APC-A750,APC-CY7,APC-H7,APC-eFluor780,DRAQ7" />
         <Keyword name="CH13AS"  value="2" />
         <Keyword name="CH13HS"  value="8" />
         <Keyword name="CH13FL"  value="False" />
         <Keyword name="CH13THUS"  value="False" />
         <Keyword name="CH13DELTA"  value="24" />
         <Keyword name="CH13DELAY"  value="39.84" />
         <Keyword name="CH13USH"  value="True" />
         <Keyword name="CH13GAIN"  value="1089" />
         <Keyword name="CH13TR"  value="64" />
         <Keyword name="CH13TH"  value="10000" />
         <Keyword name="CH13DA"  value="0" />
         <Keyword name="CH13AD"  value="0" />
         <Keyword name="CH13NM"  value="APC-A750" />
         <Keyword name="CH13ID"  value="FL11" />
         <Keyword name="CH12HAVAL"  value="6875000" />
         <Keyword name="CH12AATFL"  value="30000" />
         <Keyword name="CH12HATFL"  value="375" />
         <Keyword name="CH12FLNMS"  value="APC-A700,AlexaFluor700,Cy5.5" />
         <Keyword name="CH12AS"  value="2" />
         <Keyword name="CH12HS"  value="8" />
         <Keyword name="CH12FL"  value="False" />
         <Keyword name="CH12THUS"  value="False" />
         <Keyword name="CH12DELTA"  value="24" />
         <Keyword name="CH12DELAY"  value="39.84" />
         <Keyword name="CH12USH"  value="True" />
         <Keyword name="CH12GAIN"  value="627" />
         <Keyword name="CH12TR"  value="64" />
         <Keyword name="CH12TH"  value="10000" />
         <Keyword name="CH12DA"  value="2" />
         <Keyword name="CH12AD"  value="2" />
         <Keyword name="CH12NM"  value="APC-A700" />
         <Keyword name="CH12ID"  value="FL10" />
         <Keyword name="CH11HAVAL"  value="6875000" />
         <Keyword name="CH11AATFL"  value="30000" />
         <Keyword name="CH11HATFL"  value="375" />
         <Keyword name="CH11FLNMS"  value="APC,AlexaFluor647,eFluor660,Cy5" />
         <Keyword name="CH11AS"  value="2" />
         <Keyword name="CH11HS"  value="8" />
         <Keyword name="CH11FL"  value="True" />
         <Keyword name="CH11THUS"  value="False" />
         <Keyword name="CH11DELTA"  value="24" />
         <Keyword name="CH11DELAY"  value="39.84" />
         <Keyword name="CH11USH"  value="True" />
         <Keyword name="CH11GAIN"  value="200" />
         <Keyword name="CH11TR"  value="64" />
         <Keyword name="CH11TH"  value="10000" />
         <Keyword name="CH11DA"  value="1" />
         <Keyword name="CH11AD"  value="1" />
         <Keyword name="CH11NM"  value="APC" />
         <Keyword name="CH11ID"  value="FL9" />
         <Keyword name="CH10HAVAL"  value="6875000" />
         <Keyword name="CH10AATFL"  value="30000" />
         <Keyword name="CH10HATFL"  value="375" />
         <Keyword name="CH10FLNMS"  value="PE-CY7" />
         <Keyword name="CH10AS"  value="2" />
         <Keyword name="CH10HS"  value="8" />
         <Keyword name="CH10FL"  value="False" />
         <Keyword name="CH10THUS"  value="False" />
         <Keyword name="CH10DELTA"  value="24" />
         <Keyword name="CH10DELAY"  value="-37.12" />
         <Keyword name="CH10USH"  value="True" />
         <Keyword name="CH10GAIN"  value="534" />
         <Keyword name="CH10TR"  value="64" />
         <Keyword name="CH10TH"  value="10000" />
         <Keyword name="CH10DA"  value="5" />
         <Keyword name="CH10AD"  value="5" />
         <Keyword name="CH10NM"  value="PE-CY7" />
         <Keyword name="CH10ID"  value="FL8" />
         <Keyword name="CH9HAVAL"  value="6875000" />
         <Keyword name="CH9AATFL"  value="30000" />
         <Keyword name="CH9HATFL"  value="375" />
         <Keyword name="CH9FLNMS"  value="PECY5.5,PE-AF680" />
         <Keyword name="CH9AS"  value="2" />
         <Keyword name="CH9HS"  value="8" />
         <Keyword name="CH9FL"  value="False" />
         <Keyword name="CH9THUS"  value="False" />
         <Keyword name="CH9DELTA"  value="24" />
         <Keyword name="CH9DELAY"  value="-37.12" />
         <Keyword name="CH9USH"  value="True" />
         <Keyword name="CH9GAIN"  value="163" />
         <Keyword name="CH9TR"  value="64" />
         <Keyword name="CH9TH"  value="10000" />
         <Keyword name="CH9DA"  value="3" />
         <Keyword name="CH9AD"  value="3" />
         <Keyword name="CH9NM"  value="PECY5.5" />
         <Keyword name="CH9ID"  value="FL7" />
         <Keyword name="CH8HAVAL"  value="6875000" />
         <Keyword name="CH8AATFL"  value="30000" />
         <Keyword name="CH8HATFL"  value="375" />
         <Keyword name="CH8FLNMS"  value="PE-CY5,7-AAD" />
         <Keyword name="CH8AS"  value="2" />
         <Keyword name="CH8HS"  value="8" />
         <Keyword name="CH8FL"  value="False" />
         <Keyword name="CH8THUS"  value="False" />
         <Keyword name="CH8DELTA"  value="24" />
         <Keyword name="CH8DELAY"  value="-37.12" />
         <Keyword name="CH8USH"  value="True" />
         <Keyword name="CH8GAIN"  value="100" />
         <Keyword name="CH8TR"  value="64" />
         <Keyword name="CH8TH"  value="10000" />
         <Keyword name="CH8DA"  value="7" />
         <Keyword name="CH8AD"  value="7" />
         <Keyword name="CH8NM"  value="PE-CY5" />
         <Keyword name="CH8ID"  value="FL6" />
         <Keyword name="CH7HAVAL"  value="6875000" />
         <Keyword name="CH7AATFL"  value="30000" />
         <Keyword name="CH7HATFL"  value="375" />
         <Keyword name="CH7FLNMS"  value="ECD,mCherry,PE-CF594,PIPE-AF610,PE-TexasRED,PI" />
         <Keyword name="CH7AS"  value="2" />
         <Keyword name="CH7HS"  value="8" />
         <Keyword name="CH7FL"  value="True" />
         <Keyword name="CH7THUS"  value="False" />
         <Keyword name="CH7DELTA"  value="24" />
         <Keyword name="CH7DELAY"  value="-37.12" />
         <Keyword name="CH7USH"  value="True" />
         <Keyword name="CH7GAIN"  value="200" />
         <Keyword name="CH7TR"  value="64" />
         <Keyword name="CH7TH"  value="10000" />
         <Keyword name="CH7DA"  value="4" />
         <Keyword name="CH7AD"  value="4" />
         <Keyword name="CH7NM"  value="PI" />
         <Keyword name="CH7ID"  value="FL5" />
         <Keyword name="CH6HAVAL"  value="6875000" />
         <Keyword name="CH6AATFL"  value="30000" />
         <Keyword name="CH6HATFL"  value="375" />
         <Keyword name="CH6FLNMS"  value="PE,DsRed,RFP" />
         <Keyword name="CH6AS"  value="2" />
         <Keyword name="CH6HS"  value="8" />
         <Keyword name="CH6FL"  value="False" />
         <Keyword name="CH6THUS"  value="False" />
         <Keyword name="CH6DELTA"  value="24" />
         <Keyword name="CH6DELAY"  value="-37.12" />
         <Keyword name="CH6USH"  value="True" />
         <Keyword name="CH6GAIN"  value="150" />
         <Keyword name="CH6TR"  value="64" />
         <Keyword name="CH6TH"  value="10000" />
         <Keyword name="CH6DA"  value="6" />
         <Keyword name="CH6AD"  value="6" />
         <Keyword name="CH6NM"  value="PE" />
         <Keyword name="CH6ID"  value="FL4" />
         <Keyword name="CH5HAVAL"  value="6875000" />
         <Keyword name="CH5AATFL"  value="30000" />
         <Keyword name="CH5HATFL"  value="375" />
         <Keyword name="CH5FLNMS"  value="Percp,Percp-cy5.5" />
         <Keyword name="CH5AS"  value="2" />
         <Keyword name="CH5HS"  value="8" />
         <Keyword name="CH5FL"  value="False" />
         <Keyword name="CH5THUS"  value="False" />
         <Keyword name="CH5DELTA"  value="24" />
         <Keyword name="CH5DELAY"  value="0.16" />
         <Keyword name="CH5USH"  value="True" />
         <Keyword name="CH5GAIN"  value="470" />
         <Keyword name="CH5TR"  value="64" />
         <Keyword name="CH5TH"  value="10000" />
         <Keyword name="CH5DA"  value="19" />
         <Keyword name="CH5AD"  value="11" />
         <Keyword name="CH5NM"  value="Percp" />
         <Keyword name="CH5ID"  value="FL3" />
         <Keyword name="CH4HAVAL"  value="6875000" />
         <Keyword name="CH4AATFL"  value="30000" />
         <Keyword name="CH4HATFL"  value="375" />
         <Keyword name="CH4FLNMS"  value="ECD-1" />
         <Keyword name="CH4AS"  value="2" />
         <Keyword name="CH4HS"  value="8" />
         <Keyword name="CH4FL"  value="False" />
         <Keyword name="CH4THUS"  value="False" />
         <Keyword name="CH4DELTA"  value="24" />
         <Keyword name="CH4DELAY"  value="0.16" />
         <Keyword name="CH4USH"  value="True" />
         <Keyword name="CH4GAIN"  value="206" />
         <Keyword name="CH4TR"  value="64" />
         <Keyword name="CH4TH"  value="10000" />
         <Keyword name="CH4DA"  value="18" />
         <Keyword name="CH4AD"  value="10" />
         <Keyword name="CH4NM"  value="ECD-1" />
         <Keyword name="CH4ID"  value="FL2" />
         <Keyword name="CH3HAVAL"  value="6875000" />
         <Keyword name="CH3AATFL"  value="30000" />
         <Keyword name="CH3HATFL"  value="375" />
         <Keyword name="CH3FLNMS"  value="FITC,AF488,CFSE,Fluo-3,BB515,YFP,EGFP,GFP" />
         <Keyword name="CH3AS"  value="2" />
         <Keyword name="CH3HS"  value="8" />
         <Keyword name="CH3FL"  value="True" />
         <Keyword name="CH3THUS"  value="False" />
         <Keyword name="CH3DELTA"  value="24" />
         <Keyword name="CH3DELAY"  value="0.16" />
         <Keyword name="CH3USH"  value="True" />
         <Keyword name="CH3GAIN"  value="10" />
         <Keyword name="CH3TR"  value="64" />
         <Keyword name="CH3TH"  value="10000" />
         <Keyword name="CH3DA"  value="17" />
         <Keyword name="CH3AD"  value="9" />
         <Keyword name="CH3NM"  value="FITC" />
         <Keyword name="CH3ID"  value="FL1" />
         <Keyword name="CH2HAVAL"  value="6875000" />
         <Keyword name="CH2AATFL"  value="30000" />
         <Keyword name="CH2HATFL"  value="375" />
         <Keyword name="CH2FLNMS"  value="SSC" />
         <Keyword name="CH2AS"  value="2" />
         <Keyword name="CH2HS"  value="8" />
         <Keyword name="CH2FL"  value="False" />
         <Keyword name="CH2THUS"  value="False" />
         <Keyword name="CH2DELTA"  value="24" />
         <Keyword name="CH2DELAY"  value="0.16" />
         <Keyword name="CH2USH"  value="True" />
         <Keyword name="CH2GAIN"  value="100" />
         <Keyword name="CH2TR"  value="64" />
         <Keyword name="CH2TH"  value="10000" />
         <Keyword name="CH2DA"  value="16" />
         <Keyword name="CH2AD"  value="8" />
         <Keyword name="CH2NM"  value="SSC" />
         <Keyword name="CH2ID"  value="SSC" />
         <Keyword name="CH1HAVAL"  value="5000000" />
         <Keyword name="CH1AATFL"  value="30000" />
         <Keyword name="CH1HATFL"  value="375" />
         <Keyword name="CH1AS"  value="2" />
         <Keyword name="CH1HS"  value="8" />
         <Keyword name="CH1FL"  value="False" />
         <Keyword name="CH1THUS"  value="False" />
         <Keyword name="CH1DELTA"  value="24" />
         <Keyword name="CH1DELAY"  value="0.16" />
         <Keyword name="CH1USH"  value="True" />
         <Keyword name="CH1GAIN"  value="60" />
         <Keyword name="CH1TR"  value="64" />
         <Keyword name="CH1TH"  value="10000" />
         <Keyword name="CH1DA"  value="22" />
         <Keyword name="CH1AD"  value="14" />
         <Keyword name="CH1NM"  value="FSC" />
         <Keyword name="CH1ID"  value="FSC" />
         <Keyword name="CHAR"  value="21" />
         <Keyword name="FLDSM"  value="30" />
         <Keyword name="$CYTSN"  value="BB04004" />
         <Keyword name="SN"  value="BB04004" />
         <Keyword name="COMPGAINA"  value="10200200" />
         <Keyword name="COMPA"  value="100010001" />
         <Keyword name="COMPAFA"  value="000" />
         <Keyword name="COMPBGA"  value="03000030000" />
         <Keyword name="COMPCHA"  value="FITCPIAPC" />
         <Keyword name="COMPGAINH"  value="10200200" />
         <Keyword name="COMPH"  value="100010001" />
         <Keyword name="COMPAFH"  value="000" />
         <Keyword name="COMPBGH"  value="0375375" />
         <Keyword name="COMPCHH"  value="FITCPIAPC" />
         <Keyword name="AHCOMPSYNC"  value="False" />
         <Keyword name="USCOMP"  value="True" />
         <Keyword name="DURTIM"  value="145.572800" />
         <Keyword name="$OP"  value="hp" />
         <Keyword name="$VOL"  value="114652.2" />
         <Keyword name="RCD"  value="True" />
         <Keyword name="FLLW"  value="True" />
         <Keyword name="IMPTTB"  value="False" />
         <Keyword name="$ABRT"  value="219" />
         <Keyword name="$LOST"  value="0" />
         <Keyword name="P12DISPLAY"  value="LIN" />
         <Keyword name="$P12G"  value="1.0" />
         <Keyword name="$P12E"  value="0,0" />
         <Keyword name="$P12B"  value="32" />
         <Keyword name="$P12R"  value="256" />
         <Keyword name="$P12S"  value="Time" />
         <Keyword name="$P12N"  value="Time" />
         <Keyword name="P11DISPLAY"  value="LIN" />
         <Keyword name="$P11G"  value="1.0" />
         <Keyword name="$P11E"  value="0,0" />
         <Keyword name="$P11B"  value="32" />
         <Keyword name="$P11R"  value="10000" />
         <Keyword name="$P11S"  value="FSC-Width" />
         <Keyword name="$P11N"  value="FSC-Width" />
         <Keyword name="P10DISPLAY"  value="LOG" />
         <Keyword name="$P10G"  value="1.0" />
         <Keyword name="$P10E"  value="0,0" />
         <Keyword name="$P10B"  value="32" />
         <Keyword name="$P10R"  value="16777216" />
         <Keyword name="$P10S"  value="APC-A" />
         <Keyword name="$P10N"  value="FL9-A" />
         <Keyword name="P9DISPLAY"  value="LOG" />
         <Keyword name="$P9G"  value="1.0" />
         <Keyword name="$P9E"  value="0,0" />
         <Keyword name="$P9B"  value="32" />
         <Keyword name="$P9R"  value="16777216" />
         <Keyword name="$P9S"  value="APC-H" />
         <Keyword name="$P9N"  value="FL9-H" />
         <Keyword name="P8DISPLAY"  value="LOG" />
         <Keyword name="$P8G"  value="1.0" />
         <Keyword name="$P8E"  value="0,0" />
         <Keyword name="$P8B"  value="32" />
         <Keyword name="$P8R"  value="16777216" />
         <Keyword name="$P8S"  value="PI-A" />
         <Keyword name="$P8N"  value="FL5-A" />
         <Keyword name="P7DISPLAY"  value="LOG" />
         <Keyword name="$P7G"  value="1.0" />
         <Keyword name="$P7E"  value="0,0" />
         <Keyword name="$P7B"  value="32" />
         <Keyword name="$P7R"  value="16777216" />
         <Keyword name="$P7S"  value="PI-H" />
         <Keyword name="$P7N"  value="FL5-H" />
         <Keyword name="P6DISPLAY"  value="LOG" />
         <Keyword name="$P6G"  value="1.0" />
         <Keyword name="$P6E"  value="0,0" />
         <Keyword name="$P6B"  value="32" />
         <Keyword name="$P6R"  value="16777216" />
         <Keyword name="$P6S"  value="FITC-A" />
         <Keyword name="$P6N"  value="FL1-A" />
         <Keyword name="P5DISPLAY"  value="LOG" />
         <Keyword name="$P5G"  value="1.0" />
         <Keyword name="$P5E"  value="0,0" />
         <Keyword name="$P5B"  value="32" />
         <Keyword name="$P5R"  value="16777216" />
         <Keyword name="$P5S"  value="FITC-H" />
         <Keyword name="$P5N"  value="FL1-H" />
         <Keyword name="P4DISPLAY"  value="LIN" />
         <Keyword name="$P4G"  value="1.0" />
         <Keyword name="$P4E"  value="0,0" />
         <Keyword name="$P4B"  value="32" />
         <Keyword name="$P4R"  value="16777216" />
         <Keyword name="$P4S"  value="SSC-A" />
         <Keyword name="$P4N"  value="SSC-A" />
         <Keyword name="P3DISPLAY"  value="LIN" />
         <Keyword name="$P3G"  value="1.0" />
         <Keyword name="$P3E"  value="0,0" />
         <Keyword name="$P3B"  value="32" />
         <Keyword name="$P3R"  value="16777216" />
         <Keyword name="$P3S"  value="SSC-H" />
         <Keyword name="$P3N"  value="SSC-H" />
         <Keyword name="P2DISPLAY"  value="LIN" />
         <Keyword name="$P2G"  value="1.0" />
         <Keyword name="$P2E"  value="0,0" />
         <Keyword name="$P2B"  value="32" />
         <Keyword name="$P2R"  value="16777216" />
         <Keyword name="$P2S"  value="FSC-A" />
         <Keyword name="$P2N"  value="FSC-A" />
         <Keyword name="P1DISPLAY"  value="LIN" />
         <Keyword name="$P1G"  value="1.0" />
         <Keyword name="$P1E"  value="0,0" />
         <Keyword name="$P1B"  value="32" />
         <Keyword name="$P1R"  value="16777216" />
         <Keyword name="$P1S"  value="FSC-H" />
         <Keyword name="$P1N"  value="FSC-H" />
         <Keyword name="$TIMESTEP"  value="0.00002" />
         <Keyword name="USRCVOL"  value="False" />
         <Keyword name="RCVOL"  value="10" />
         <Keyword name="USRCTIM"  value="True" />
         <Keyword name="$SPILLOVER"  value="6,FL1-H,FL5-H,FL9-H,FL1-A,FL5-A,FL9-A,1,0,0,0,0,0,0,1,0,0,0,0,0,0,1,0,0,0,0,0,0,1,0,0,0,0,0,0,1,0,0,0,0,0,0,1" />
         <Keyword name="RCTIM"  value="600" />
         <Keyword name="CGID"  value="fd8328da-7d61-474f-ace3-6bd6163cefc1" />
         <Keyword name="CGNM"  value="P2" />
         <Keyword name="USRCTOT"  value="True" />
         <Keyword name="RCTOT"  value="10000" />
         <Keyword name="$CYT"  value="CytoFLEX LX" />
         <Keyword name="$DATE"  value="09-Jul-2021" />
         <Keyword name="$ETIM"  value="14:57:02" />
         <Keyword name="$BTIM"  value="14:54:37" />
         <Keyword name="$PAR"  value="12" />
         <Keyword name="TBNM"  value="1783-1-3" />
         <Keyword name="TBID"  value="2914df4a-6e07-4c9a-8431-2ad8d50f6232" />
         <Keyword name="CYTEXPERTFIL"  value="True" />
         <Keyword name="$NEXTDATA"  value="0" />
         <Keyword name="$DATATYPE"  value="F" />
         <Keyword name="$BYTEORD"  value="4,3,2,1" />
         <Keyword name="$MODE"  value="L" />
         <Keyword name="$SYS"  value="Microsoft Windows NT 6.1.7601 Service Pack 1" />
         <Keyword name="$FIL"  value="1783-1-3.fcs" />
         <Keyword name="FILVER"  value="1" />
         <Keyword name="$TOT"  value="0000000000023966" />
         <Keyword name="$ENDANALYSIS"  value="0" />
         <Keyword name="$BEGINANALYSIS"  value="0" />
         <Keyword name="$ENDDATA"  value="0000000001158783" />
         <Keyword name="$BEGINDATA"  value="0000000000008416" />
         <Keyword name="$ENDSTEXT"  value="0" />
         <Keyword name="$BEGINSTEXT"  value="0" />
         <Keyword name="FJ_FCS_VERSION"  value="3" />
       </Keywords>
       <SampleNode name="1783-1-3.fcs"  annotation=""  owningGroup=""  expanded="1"  sortPriority="10"  count="23966"  sampleID="5" >
         <Graph smoothing="0"  backColor="#ffffff"  foreColor="#000000"  type="Pseudocolor"  fast="1"  rowCount="23966" >
           <Axis dimension="x"  name="FSC-H"  label=""  auto="auto" />
           <Axis dimension="y"  name="SSC-H"  label=""  auto="auto" />
           <GraphSettings level="5%"  smoothingHighResolution="1"  contourHighResolution="1"  histogramSmoothingCount="0"  graphResolution="256"  showOutliers="0"  drawLargeDots="0"  dotsToDraw="8000"  tint="le.chartfill.tinted.40"  lineWeight="le.lineweight.normal"  lineStyle="le.linestyle.solid" />
           <GraphEnvironment showGrid="0"  showAxes="tnlTNL"  showGates="1"  showFreqOnPlots="1"  showGateNameOnPlots="1"  showMedians="0"  showUncomped="0"  addEventParam="0"  lastYAxisName="" >
             <TextTraits font="SansSerif"  size="12"  name="Labels"  style="plain"  color="#000000"  background="#00ffffff"  just="left" />
             <TextTraits font="SansSerif"  size="12"  name="LayoutGates"  style="plain"  color="#000000"  background="#00ffffff"  just="left" />
             <TextTraits font="SansSerif"  size="10"  name="Numbers"  style="plain"  color="#000000"  background="#00ffffff"  just="left" />
             <TextTraits font="SansSerif"  size="10"  name="Legend"  style="plain"  color="#000000"  background="#00ffffff"  just="left" />
             <WindowPosition x="1208"  y="24"  width="390"  height="520"  displayed="1"  panelState="---" />
           </GraphEnvironment>
         </Graph>
         <Subpopulations>
           <Population name="Lymphocytes"  annotation=""  owningGroup=""  expanded="1"  sortPriority="10"  count="14016" >
             <Graph smoothing="0"  backColor="#ffffff"  foreColor="#000000"  type="Pseudocolor"  fast="1"  rowCount="23966" >
               <Axis dimension="x"  name="FL9-A"  label=""  auto="auto" />
               <Axis dimension="y"  name="FL5-A"  label=""  auto="auto" />
               <GraphSettings level="5%"  smoothingHighResolution="1"  contourHighResolution="1"  histogramSmoothingCount="0"  graphResolution="256"  showOutliers="0"  drawLargeDots="0"  dotsToDraw="8000"  tint="le.chartfill.tinted.40"  lineWeight="le.lineweight.normal"  lineStyle="le.linestyle.solid" />
               <GraphEnvironment showGrid="0"  showAxes="tnlTNL"  showGates="1"  showFreqOnPlots="1"  showGateNameOnPlots="1"  showMedians="0"  showUncomped="0"  addEventParam="0"  lastYAxisName="" >
                 <TextTraits font="SansSerif"  size="12"  name="Labels"  style="plain"  color="#000000"  background="#00ffffff"  just="left" />
                 <TextTraits font="SansSerif"  size="12"  name="LayoutGates"  style="plain"  color="#000000"  background="#00ffffff"  just="left" />
                 <TextTraits font="SansSerif"  size="10"  name="Numbers"  style="plain"  color="#000000"  background="#00ffffff"  just="left" />
                 <TextTraits font="SansSerif"  size="10"  name="Legend"  style="plain"  color="#000000"  background="#00ffffff"  just="left" />
                 <WindowPosition x="1208"  y="24"  width="390"  height="520"  displayed="1"  panelState="---" />
               </GraphEnvironment>
               <WindowPosition x="1208"  y="24"  width="390"  height="520"  displayed="1" />
             </Graph>
             <Gate gating:id="ID90402356" >
               <gating:PolygonGate eventsInside="1"  annoOffsetX="0"  annoOffsetY="0"  tint="#000000"  isTinted="0"  lineWeight="Normal"  userDefined="1"  quadId="-1"  gateResolution="256" >
                 <gating:dimension>
                   <data-type:fcs-dimension data-type:name="FSC-H" />
                 </gating:dimension>
                 <gating:dimension>
                   <data-type:fcs-dimension data-type:name="SSC-H" />
                 </gating:dimension>
                 <gating:vertex>
                   <gating:coordinate data-type:value="670586.0294117647" />
                   <gating:coordinate data-type:value="164753.0837004405" />
                 </gating:vertex>
                 <gating:vertex>
                   <gating:coordinate data-type:value="206718.5504201681" />
                   <gating:coordinate data-type:value="87219.8678414097" />
                 </gating:vertex>
                 <gating:vertex>
                   <gating:coordinate data-type:value="110919.8319327731" />
                   <gating:coordinate data-type:value="407044.3832599119" />
                 </gating:vertex>
                 <gating:vertex>
                   <gating:coordinate data-type:value="80667.6050420168" />
                   <gating:coordinate data-type:value="1056385.0660792952" />
                 </gating:vertex>
                 <gating:vertex>
                   <gating:coordinate data-type:value="110919.8319327731" />
                   <gating:coordinate data-type:value="1666959.140969163" />
                 </gating:vertex>
                 <gating:vertex>
                   <gating:coordinate data-type:value="267223.0042016806" />
                   <gating:coordinate data-type:value="2093391.8281938324" />
                 </gating:vertex>
                 <gating:vertex>
                   <gating:coordinate data-type:value="468904.5168067227" />
                   <gating:coordinate data-type:value="2209691.651982379" />
                 </gating:vertex>
                 <gating:vertex>
                   <gating:coordinate data-type:value="998318.487394958" />
                   <gating:coordinate data-type:value="2180616.696035242" />
                 </gating:vertex>
                 <gating:vertex>
                   <gating:coordinate data-type:value="1159663.6974789917" />
                   <gating:coordinate data-type:value="2161233.3920704843" />
                 </gating:vertex>
                 <gating:vertex>
                   <gating:coordinate data-type:value="1194957.9621848739" />
                   <gating:coordinate data-type:value="1308368.0176211454" />
                 </gating:vertex>
                 <gating:vertex>
                   <gating:coordinate data-type:value="1099159.243697479" />
                   <gating:coordinate data-type:value="416736.0352422908" />
                 </gating:vertex>
                 <gating:vertex>
                   <gating:coordinate data-type:value="963024.2226890756" />
                   <gating:coordinate data-type:value="251977.9515418502" />
                 </gating:vertex>
               </gating:PolygonGate>
             </Gate>
             <Subpopulations>
               <Population name="Q1: APC-A- , PI-A+"  annotation=""  owningGroup=""  expanded="1"  sortPriority="10"  count="686" >
                 <Graph smoothing="0"  backColor="#ffffff"  foreColor="#000000"  type="Pseudocolor"  fast="1"  rowCount="23966" >
                   <Axis dimension="x"  name="FL9-A"  label=""  auto="auto" />
                   <Axis dimension="y"  name="FL5-A"  label=""  auto="auto" />
                   <GraphSettings level="5%"  smoothingHighResolution="1"  contourHighResolution="1"  histogramSmoothingCount="0"  graphResolution="256"  showOutliers="0"  drawLargeDots="0"  dotsToDraw="8000"  tint="le.chartfill.tinted.40"  lineWeight="le.lineweight.normal"  lineStyle="le.linestyle.solid" />
                   <GraphEnvironment showGrid="0"  showAxes="tnlTNL"  showGates="1"  showFreqOnPlots="1"  showGateNameOnPlots="1"  showMedians="0"  showUncomped="0"  addEventParam="0"  lastYAxisName="" >
                    <TextTraits font="SansSerif"  size="12"  name="Labels"  style="plain"  color="#000000"  background="#00ffffff"  just="left" />
                    <TextTraits font="SansSerif"  size="12"  name="LayoutGates"  style="plain"  color="#000000"  background="#00ffffff"  just="left" />
                    <TextTraits font="SansSerif"  size="10"  name="Numbers"  style="plain"  color="#000000"  background="#00ffffff"  just="left" />
                    <TextTraits font="SansSerif"  size="10"  name="Legend"  style="plain"  color="#000000"  background="#00ffffff"  just="left" />
                    <WindowPosition x="1208"  y="24"  width="390"  height="520"  displayed="1"  panelState="---" />
                   </GraphEnvironment>
                 </Graph>
                 <Gate gating:id="ID2064229596"  gating:parent_id="ID90402356" >
                   <gating:RectangleGate eventsInside="1"  annoOffsetX="0"  annoOffsetY="0"  tint="#000000"  isTinted="0"  lineWeight="Normal"  userDefined="1"  percentX="0"  percentY="0" >
                    <gating:dimension gating:max="18287.58481301252" >
                    <data-type:fcs-dimension data-type:name="FL9-A" />
                    </gating:dimension>
                    <gating:dimension gating:min="48420.551715832524" >
                    <data-type:fcs-dimension data-type:name="FL5-A" />
                    </gating:dimension>
                   </gating:RectangleGate>
                 </Gate>
               </Population>
               <Population name="Q2: APC-A+ , PI-A+"  annotation=""  owningGroup=""  expanded="1"  sortPriority="10"  count="878" >
                 <Graph smoothing="0"  backColor="#ffffff"  foreColor="#000000"  type="Pseudocolor"  fast="1"  rowCount="23966" >
                   <Axis dimension="x"  name="FL9-A"  label=""  auto="auto" />
                   <Axis dimension="y"  name="FL5-A"  label=""  auto="auto" />
                   <GraphSettings level="5%"  smoothingHighResolution="1"  contourHighResolution="1"  histogramSmoothingCount="0"  graphResolution="256"  showOutliers="0"  drawLargeDots="0"  dotsToDraw="8000"  tint="le.chartfill.tinted.40"  lineWeight="le.lineweight.normal"  lineStyle="le.linestyle.solid" />
                   <GraphEnvironment showGrid="0"  showAxes="tnlTNL"  showGates="1"  showFreqOnPlots="1"  showGateNameOnPlots="1"  showMedians="0"  showUncomped="0"  addEventParam="0"  lastYAxisName="" >
                    <TextTraits font="SansSerif"  size="12"  name="Labels"  style="plain"  color="#000000"  background="#00ffffff"  just="left" />
                    <TextTraits font="SansSerif"  size="12"  name="LayoutGates"  style="plain"  color="#000000"  background="#00ffffff"  just="left" />
                    <TextTraits font="SansSerif"  size="10"  name="Numbers"  style="plain"  color="#000000"  background="#00ffffff"  just="left" />
                    <TextTraits font="SansSerif"  size="10"  name="Legend"  style="plain"  color="#000000"  background="#00ffffff"  just="left" />
                    <WindowPosition x="1208"  y="24"  width="390"  height="520"  displayed="1"  panelState="---" />
                   </GraphEnvironment>
                 </Graph>
                 <Gate gating:id="ID908502687"  gating:parent_id="ID90402356" >
                   <gating:RectangleGate eventsInside="1"  annoOffsetX="0"  annoOffsetY="0"  tint="#000000"  isTinted="0"  lineWeight="Normal"  userDefined="1"  percentX="0"  percentY="0" >
                    <gating:dimension gating:min="18287.58481301252" >
                    <data-type:fcs-dimension data-type:name="FL9-A" />
                    </gating:dimension>
                    <gating:dimension gating:min="48420.551715832524" >
                    <data-type:fcs-dimension data-type:name="FL5-A" />
                    </gating:dimension>
                   </gating:RectangleGate>
                 </Gate>
               </Population>
               <Population name="Q3: APC-A+ , PI-A-"  annotation=""  owningGroup=""  expanded="1"  sortPriority="10"  count="671" >
                 <Graph smoothing="0"  backColor="#ffffff"  foreColor="#000000"  type="Pseudocolor"  fast="1"  rowCount="23966" >
                   <Axis dimension="x"  name="FL9-A"  label=""  auto="auto" />
                   <Axis dimension="y"  name="FL5-A"  label=""  auto="auto" />
                   <GraphSettings level="5%"  smoothingHighResolution="1"  contourHighResolution="1"  histogramSmoothingCount="0"  graphResolution="256"  showOutliers="0"  drawLargeDots="0"  dotsToDraw="8000"  tint="le.chartfill.tinted.40"  lineWeight="le.lineweight.normal"  lineStyle="le.linestyle.solid" />
                   <GraphEnvironment showGrid="0"  showAxes="tnlTNL"  showGates="1"  showFreqOnPlots="1"  showGateNameOnPlots="1"  showMedians="0"  showUncomped="0"  addEventParam="0"  lastYAxisName="" >
                    <TextTraits font="SansSerif"  size="12"  name="Labels"  style="plain"  color="#000000"  background="#00ffffff"  just="left" />
                    <TextTraits font="SansSerif"  size="12"  name="LayoutGates"  style="plain"  color="#000000"  background="#00ffffff"  just="left" />
                    <TextTraits font="SansSerif"  size="10"  name="Numbers"  style="plain"  color="#000000"  background="#00ffffff"  just="left" />
                    <TextTraits font="SansSerif"  size="10"  name="Legend"  style="plain"  color="#000000"  background="#00ffffff"  just="left" />
                    <WindowPosition x="1208"  y="24"  width="390"  height="520"  displayed="1"  panelState="---" />
                   </GraphEnvironment>
                 </Graph>
                 <Gate gating:id="ID595930239"  gating:parent_id="ID90402356" >
                   <gating:RectangleGate eventsInside="1"  annoOffsetX="0"  annoOffsetY="0"  tint="#000000"  isTinted="0"  lineWeight="Normal"  userDefined="1"  percentX="0"  percentY="0" >
                    <gating:dimension gating:min="19208.6768738793" >
                    <data-type:fcs-dimension data-type:name="FL9-A" />
                    </gating:dimension>
                    <gating:dimension gating:max="48420.551715832524" >
                    <data-type:fcs-dimension data-type:name="FL5-A" />
                    </gating:dimension>
                   </gating:RectangleGate>
                 </Gate>
               </Population>
               <Population name="Q4: APC-A- , PI-A-"  annotation=""  owningGroup=""  expanded="1"  sortPriority="10"  count="11781" >
                 <Graph smoothing="0"  backColor="#ffffff"  foreColor="#000000"  type="Pseudocolor"  fast="1"  rowCount="23966" >
                   <Axis dimension="x"  name="FL9-A"  label=""  auto="auto" />
                   <Axis dimension="y"  name="FL5-A"  label=""  auto="auto" />
                   <GraphSettings level="5%"  smoothingHighResolution="1"  contourHighResolution="1"  histogramSmoothingCount="0"  graphResolution="256"  showOutliers="0"  drawLargeDots="0"  dotsToDraw="8000"  tint="le.chartfill.tinted.40"  lineWeight="le.lineweight.normal"  lineStyle="le.linestyle.solid" />
                   <GraphEnvironment showGrid="0"  showAxes="tnlTNL"  showGates="1"  showFreqOnPlots="1"  showGateNameOnPlots="1"  showMedians="0"  showUncomped="0"  addEventParam="0"  lastYAxisName="" >
                    <TextTraits font="SansSerif"  size="12"  name="Labels"  style="plain"  color="#000000"  background="#00ffffff"  just="left" />
                    <TextTraits font="SansSerif"  size="12"  name="LayoutGates"  style="plain"  color="#000000"  background="#00ffffff"  just="left" />
                    <TextTraits font="SansSerif"  size="10"  name="Numbers"  style="plain"  color="#000000"  background="#00ffffff"  just="left" />
                    <TextTraits font="SansSerif"  size="10"  name="Legend"  style="plain"  color="#000000"  background="#00ffffff"  just="left" />
                    <WindowPosition x="1208"  y="24"  width="390"  height="520"  displayed="1"  panelState="---" />
                   </GraphEnvironment>
                 </Graph>
                 <Gate gating:id="ID2083280912"  gating:parent_id="ID90402356" >
                   <gating:RectangleGate eventsInside="1"  annoOffsetX="0"  annoOffsetY="0"  tint="#000000"  isTinted="0"  lineWeight="Normal"  userDefined="1"  percentX="0"  percentY="0" >
                    <gating:dimension gating:max="19208.6768738793" >
                    <data-type:fcs-dimension data-type:name="FL9-A" />
                    </gating:dimension>
                    <gating:dimension gating:max="48420.551715832524" >
                    <data-type:fcs-dimension data-type:name="FL5-A" />
                    </gating:dimension>
                   </gating:RectangleGate>
                 </Gate>
               </Population>
             </Subpopulations>
           </Population>
         </Subpopulations>
       </SampleNode>
     </Sample>
     <Sample>
       <DataSet uri="file:/E:/课题文章/大鼠脂肪CrRNA文章2019/转染后细胞数据20210622/凋亡-songxinghui20210709/songxinghui20210709/ctrl-1.fcs"  sampleID="6" />
       <Transformations>
         <transforms:linear transforms:minRange="-5"  transforms:maxRange="1200000"  gain="1" >
           <data-type:parameter data-type:name="FSC-H" />
         </transforms:linear>
         <transforms:fasinh transforms:length="256"  transforms:maxRange="12000"  transforms:T="12000"  transforms:A="0.6989700043"  transforms:M="4.079181246" >
           <data-type:parameter data-type:name="FSC-A" />
         </transforms:fasinh>
         <transforms:linear transforms:minRange="-5"  transforms:maxRange="2200000"  gain="1" >
           <data-type:parameter data-type:name="SSC-H" />
         </transforms:linear>
         <transforms:fasinh transforms:length="256"  transforms:maxRange="12000"  transforms:T="12000"  transforms:A="0.6989700043"  transforms:M="4.079181246" >
           <data-type:parameter data-type:name="SSC-A" />
         </transforms:fasinh>
         <transforms:fasinh transforms:length="256"  transforms:maxRange="12000"  transforms:T="12000"  transforms:A="0.6989700043"  transforms:M="4.079181246" >
           <data-type:parameter data-type:name="FL1-H" />
         </transforms:fasinh>
         <transforms:fasinh transforms:length="256"  transforms:maxRange="12000"  transforms:T="12000"  transforms:A="0.6989700043"  transforms:M="4.079181246" >
           <data-type:parameter data-type:name="FL1-A" />
         </transforms:fasinh>
         <transforms:fasinh transforms:length="256"  transforms:maxRange="12000"  transforms:T="12000"  transforms:A="0.6989700043"  transforms:M="4.079181246" >
           <data-type:parameter data-type:name="FL5-H" />
         </transforms:fasinh>
         <transforms:log transforms:offset="100"  transforms:decades="5.079181246" >
           <data-type:parameter data-type:name="FL5-A" />
         </transforms:log>
         <transforms:fasinh transforms:length="256"  transforms:maxRange="12000"  transforms:T="12000"  transforms:A="0.6989700043"  transforms:M="4.079181246" >
           <data-type:parameter data-type:name="FL9-H" />
         </transforms:fasinh>
         <transforms:log transforms:offset="100"  transforms:decades="5.079181246" >
           <data-type:parameter data-type:name="FL9-A" />
         </transforms:log>
         <transforms:fasinh transforms:length="256"  transforms:maxRange="12000"  transforms:T="12000"  transforms:A="0.6989700043"  transforms:M="4.079181246" >
           <data-type:parameter data-type:name="FSC-Width" />
         </transforms:fasinh>
         <transforms:linear transforms:minRange="0"  transforms:maxRange="256"  gain="1" >
           <data-type:parameter data-type:name="Time" />
         </transforms:linear>
       </Transformations>
       <Keywords>
         <Keyword name="SWVER"  value="CytExpert 2.3.1.22" />
         <Keyword name="DGAIN"  value="10" />
         <Keyword name="WCH"  value="FSC" />
         <Keyword name="TRLGC"  value="None" />
         <Keyword name="PCHTP"  value="AutoThreshold" />
         <Keyword name="PCHID"  value="FSC" />
         <Keyword name="CH21HAVAL"  value="6875000" />
         <Keyword name="CH21AATFL"  value="30000" />
         <Keyword name="CH21HATFL"  value="375" />
         <Keyword name="CH21FLNMS"  value="NUV675,HoechstRed,BUV610" />
         <Keyword name="CH21AS"  value="2" />
         <Keyword name="CH21HS"  value="8" />
         <Keyword name="CH21FL"  value="False" />
         <Keyword name="CH21THUS"  value="False" />
         <Keyword name="CH21DELTA"  value="24" />
         <Keyword name="CH21DELAY"  value="74.4" />
         <Keyword name="CH21USH"  value="True" />
         <Keyword name="CH21GAIN"  value="301" />
         <Keyword name="CH21TR"  value="64" />
         <Keyword name="CH21TH"  value="10000" />
         <Keyword name="CH21DA"  value="33" />
         <Keyword name="CH21AD"  value="17" />
         <Keyword name="CH21NM"  value="HoechstRed" />
         <Keyword name="CH21ID"  value="FL19" />
         <Keyword name="CH20HAVAL"  value="6875000" />
         <Keyword name="CH20AATFL"  value="30000" />
         <Keyword name="CH20HATFL"  value="375" />
         <Keyword name="CH20FLNMS"  value="NUV525,BUV496,Indo-1" />
         <Keyword name="CH20AS"  value="2" />
         <Keyword name="CH20HS"  value="8" />
         <Keyword name="CH20FL"  value="False" />
         <Keyword name="CH20THUS"  value="False" />
         <Keyword name="CH20DELTA"  value="24" />
         <Keyword name="CH20DELAY"  value="74.4" />
         <Keyword name="CH20USH"  value="True" />
         <Keyword name="CH20GAIN"  value="232" />
         <Keyword name="CH20TR"  value="64" />
         <Keyword name="CH20TH"  value="10000" />
         <Keyword name="CH20DA"  value="32" />
         <Keyword name="CH20AD"  value="16" />
         <Keyword name="CH20NM"  value="BUV496" />
         <Keyword name="CH20ID"  value="FL18" />
         <Keyword name="CH19HAVAL"  value="6875000" />
         <Keyword name="CH19AATFL"  value="30000" />
         <Keyword name="CH19HATFL"  value="375" />
         <Keyword name="CH19FLNMS"  value="NUV450,BUV395,DAPI,hoechst33258,hoechst33342" />
         <Keyword name="CH19AS"  value="2" />
         <Keyword name="CH19HS"  value="8" />
         <Keyword name="CH19FL"  value="False" />
         <Keyword name="CH19THUS"  value="False" />
         <Keyword name="CH19DELTA"  value="24" />
         <Keyword name="CH19DELAY"  value="74.4" />
         <Keyword name="CH19USH"  value="True" />
         <Keyword name="CH19GAIN"  value="200" />
         <Keyword name="CH19TR"  value="64" />
         <Keyword name="CH19TH"  value="10000" />
         <Keyword name="CH19DA"  value="34" />
         <Keyword name="CH19AD"  value="18" />
         <Keyword name="CH19NM"  value="BUV395" />
         <Keyword name="CH19ID"  value="FL17" />
         <Keyword name="CH18HAVAL"  value="6875000" />
         <Keyword name="CH18AATFL"  value="30000" />
         <Keyword name="CH18HATFL"  value="375" />
         <Keyword name="CH18FLNMS"  value="BV785,QDOT800" />
         <Keyword name="CH18AS"  value="2" />
         <Keyword name="CH18HS"  value="8" />
         <Keyword name="CH18FL"  value="False" />
         <Keyword name="CH18THUS"  value="False" />
         <Keyword name="CH18DELTA"  value="24" />
         <Keyword name="CH18DELAY"  value="-81.92" />
         <Keyword name="CH18USH"  value="True" />
         <Keyword name="CH18GAIN"  value="89" />
         <Keyword name="CH18TR"  value="64" />
         <Keyword name="CH18TH"  value="10000" />
         <Keyword name="CH18DA"  value="39" />
         <Keyword name="CH18AD"  value="23" />
         <Keyword name="CH18NM"  value="BV785" />
         <Keyword name="CH18ID"  value="FL16" />
         <Keyword name="CH17HAVAL"  value="6875000" />
         <Keyword name="CH17AATFL"  value="30000" />
         <Keyword name="CH17HATFL"  value="375" />
         <Keyword name="CH17FLNMS"  value="V660,BV650,QDOT655" />
         <Keyword name="CH17AS"  value="2" />
         <Keyword name="CH17HS"  value="8" />
         <Keyword name="CH17FL"  value="False" />
         <Keyword name="CH17THUS"  value="False" />
         <Keyword name="CH17DELTA"  value="24" />
         <Keyword name="CH17DELAY"  value="-81.92" />
         <Keyword name="CH17USH"  value="True" />
         <Keyword name="CH17GAIN"  value="137" />
         <Keyword name="CH17TR"  value="64" />
         <Keyword name="CH17TH"  value="10000" />
         <Keyword name="CH17DA"  value="38" />
         <Keyword name="CH17AD"  value="22" />
         <Keyword name="CH17NM"  value="BV650" />
         <Keyword name="CH17ID"  value="FL15" />
         <Keyword name="CH16HAVAL"  value="6875000" />
         <Keyword name="CH16AATFL"  value="30000" />
         <Keyword name="CH16HATFL"  value="375" />
         <Keyword name="CH16FLNMS"  value="BV605,QDOT605,Violet610" />
         <Keyword name="CH16AS"  value="2" />
         <Keyword name="CH16HS"  value="8" />
         <Keyword name="CH16FL"  value="False" />
         <Keyword name="CH16THUS"  value="False" />
         <Keyword name="CH16DELTA"  value="24" />
         <Keyword name="CH16DELAY"  value="-81.92" />
         <Keyword name="CH16USH"  value="True" />
         <Keyword name="CH16GAIN"  value="200" />
         <Keyword name="CH16TR"  value="64" />
         <Keyword name="CH16TH"  value="10000" />
         <Keyword name="CH16DA"  value="37" />
         <Keyword name="CH16AD"  value="21" />
         <Keyword name="CH16NM"  value="BV605" />
         <Keyword name="CH16ID"  value="FL14" />
         <Keyword name="CH15HAVAL"  value="6875000" />
         <Keyword name="CH15AATFL"  value="30000" />
         <Keyword name="CH15HATFL"  value="375" />
         <Keyword name="CH15FLNMS"  value="BV510,Kro,V500,AmCyan" />
         <Keyword name="CH15AS"  value="2" />
         <Keyword name="CH15HS"  value="8" />
         <Keyword name="CH15FL"  value="False" />
         <Keyword name="CH15THUS"  value="False" />
         <Keyword name="CH15DELTA"  value="24" />
         <Keyword name="CH15DELAY"  value="-81.92" />
         <Keyword name="CH15USH"  value="True" />
         <Keyword name="CH15GAIN"  value="45" />
         <Keyword name="CH15TR"  value="64" />
         <Keyword name="CH15TH"  value="10000" />
         <Keyword name="CH15DA"  value="36" />
         <Keyword name="CH15AD"  value="20" />
         <Keyword name="CH15NM"  value="BV510" />
         <Keyword name="CH15ID"  value="FL13" />
         <Keyword name="CH14HAVAL"  value="6875000" />
         <Keyword name="CH14AATFL"  value="30000" />
         <Keyword name="CH14HATFL"  value="375" />
         <Keyword name="CH14FLNMS"  value="PacificBluedye,BV450,eFluor450,BV421,CFP" />
         <Keyword name="CH14AS"  value="2" />
         <Keyword name="CH14HS"  value="8" />
         <Keyword name="CH14FL"  value="False" />
         <Keyword name="CH14THUS"  value="False" />
         <Keyword name="CH14DELTA"  value="24" />
         <Keyword name="CH14DELAY"  value="-81.92" />
         <Keyword name="CH14USH"  value="True" />
         <Keyword name="CH14GAIN"  value="100" />
         <Keyword name="CH14TR"  value="64" />
         <Keyword name="CH14TH"  value="10000" />
         <Keyword name="CH14DA"  value="35" />
         <Keyword name="CH14AD"  value="19" />
         <Keyword name="CH14NM"  value="BV421" />
         <Keyword name="CH14ID"  value="FL12" />
         <Keyword name="CH13HAVAL"  value="6875000" />
         <Keyword name="CH13AATFL"  value="30000" />
         <Keyword name="CH13HATFL"  value="375" />
         <Keyword name="CH13FLNMS"  value="APC-A750,APC-CY7,APC-H7,APC-eFluor780,DRAQ7" />
         <Keyword name="CH13AS"  value="2" />
         <Keyword name="CH13HS"  value="8" />
         <Keyword name="CH13FL"  value="False" />
         <Keyword name="CH13THUS"  value="False" />
         <Keyword name="CH13DELTA"  value="24" />
         <Keyword name="CH13DELAY"  value="39.84" />
         <Keyword name="CH13USH"  value="True" />
         <Keyword name="CH13GAIN"  value="1089" />
         <Keyword name="CH13TR"  value="64" />
         <Keyword name="CH13TH"  value="10000" />
         <Keyword name="CH13DA"  value="0" />
         <Keyword name="CH13AD"  value="0" />
         <Keyword name="CH13NM"  value="APC-A750" />
         <Keyword name="CH13ID"  value="FL11" />
         <Keyword name="CH12HAVAL"  value="6875000" />
         <Keyword name="CH12AATFL"  value="30000" />
         <Keyword name="CH12HATFL"  value="375" />
         <Keyword name="CH12FLNMS"  value="APC-A700,AlexaFluor700,Cy5.5" />
         <Keyword name="CH12AS"  value="2" />
         <Keyword name="CH12HS"  value="8" />
         <Keyword name="CH12FL"  value="False" />
         <Keyword name="CH12THUS"  value="False" />
         <Keyword name="CH12DELTA"  value="24" />
         <Keyword name="CH12DELAY"  value="39.84" />
         <Keyword name="CH12USH"  value="True" />
         <Keyword name="CH12GAIN"  value="627" />
         <Keyword name="CH12TR"  value="64" />
         <Keyword name="CH12TH"  value="10000" />
         <Keyword name="CH12DA"  value="2" />
         <Keyword name="CH12AD"  value="2" />
         <Keyword name="CH12NM"  value="APC-A700" />
         <Keyword name="CH12ID"  value="FL10" />
         <Keyword name="CH11HAVAL"  value="6875000" />
         <Keyword name="CH11AATFL"  value="30000" />
         <Keyword name="CH11HATFL"  value="375" />
         <Keyword name="CH11FLNMS"  value="APC,AlexaFluor647,eFluor660,Cy5" />
         <Keyword name="CH11AS"  value="2" />
         <Keyword name="CH11HS"  value="8" />
         <Keyword name="CH11FL"  value="True" />
         <Keyword name="CH11THUS"  value="False" />
         <Keyword name="CH11DELTA"  value="24" />
         <Keyword name="CH11DELAY"  value="39.84" />
         <Keyword name="CH11USH"  value="True" />
         <Keyword name="CH11GAIN"  value="200" />
         <Keyword name="CH11TR"  value="64" />
         <Keyword name="CH11TH"  value="10000" />
         <Keyword name="CH11DA"  value="1" />
         <Keyword name="CH11AD"  value="1" />
         <Keyword name="CH11NM"  value="APC" />
         <Keyword name="CH11ID"  value="FL9" />
         <Keyword name="CH10HAVAL"  value="6875000" />
         <Keyword name="CH10AATFL"  value="30000" />
         <Keyword name="CH10HATFL"  value="375" />
         <Keyword name="CH10FLNMS"  value="PE-CY7" />
         <Keyword name="CH10AS"  value="2" />
         <Keyword name="CH10HS"  value="8" />
         <Keyword name="CH10FL"  value="False" />
         <Keyword name="CH10THUS"  value="False" />
         <Keyword name="CH10DELTA"  value="24" />
         <Keyword name="CH10DELAY"  value="-37.12" />
         <Keyword name="CH10USH"  value="True" />
         <Keyword name="CH10GAIN"  value="534" />
         <Keyword name="CH10TR"  value="64" />
         <Keyword name="CH10TH"  value="10000" />
         <Keyword name="CH10DA"  value="5" />
         <Keyword name="CH10AD"  value="5" />
         <Keyword name="CH10NM"  value="PE-CY7" />
         <Keyword name="CH10ID"  value="FL8" />
         <Keyword name="CH9HAVAL"  value="6875000" />
         <Keyword name="CH9AATFL"  value="30000" />
         <Keyword name="CH9HATFL"  value="375" />
         <Keyword name="CH9FLNMS"  value="PECY5.5,PE-AF680" />
         <Keyword name="CH9AS"  value="2" />
         <Keyword name="CH9HS"  value="8" />
         <Keyword name="CH9FL"  value="False" />
         <Keyword name="CH9THUS"  value="False" />
         <Keyword name="CH9DELTA"  value="24" />
         <Keyword name="CH9DELAY"  value="-37.12" />
         <Keyword name="CH9USH"  value="True" />
         <Keyword name="CH9GAIN"  value="163" />
         <Keyword name="CH9TR"  value="64" />
         <Keyword name="CH9TH"  value="10000" />
         <Keyword name="CH9DA"  value="3" />
         <Keyword name="CH9AD"  value="3" />
         <Keyword name="CH9NM"  value="PECY5.5" />
         <Keyword name="CH9ID"  value="FL7" />
         <Keyword name="CH8HAVAL"  value="6875000" />
         <Keyword name="CH8AATFL"  value="30000" />
         <Keyword name="CH8HATFL"  value="375" />
         <Keyword name="CH8FLNMS"  value="PE-CY5,7-AAD" />
         <Keyword name="CH8AS"  value="2" />
         <Keyword name="CH8HS"  value="8" />
         <Keyword name="CH8FL"  value="False" />
         <Keyword name="CH8THUS"  value="False" />
         <Keyword name="CH8DELTA"  value="24" />
         <Keyword name="CH8DELAY"  value="-37.12" />
         <Keyword name="CH8USH"  value="True" />
         <Keyword name="CH8GAIN"  value="100" />
         <Keyword name="CH8TR"  value="64" />
         <Keyword name="CH8TH"  value="10000" />
         <Keyword name="CH8DA"  value="7" />
         <Keyword name="CH8AD"  value="7" />
         <Keyword name="CH8NM"  value="PE-CY5" />
         <Keyword name="CH8ID"  value="FL6" />
         <Keyword name="CH7HAVAL"  value="6875000" />
         <Keyword name="CH7AATFL"  value="30000" />
         <Keyword name="CH7HATFL"  value="375" />
         <Keyword name="CH7FLNMS"  value="ECD,mCherry,PE-CF594,PIPE-AF610,PE-TexasRED,PI" />
         <Keyword name="CH7AS"  value="2" />
         <Keyword name="CH7HS"  value="8" />
         <Keyword name="CH7FL"  value="True" />
         <Keyword name="CH7THUS"  value="False" />
         <Keyword name="CH7DELTA"  value="24" />
         <Keyword name="CH7DELAY"  value="-37.12" />
         <Keyword name="CH7USH"  value="True" />
         <Keyword name="CH7GAIN"  value="200" />
         <Keyword name="CH7TR"  value="64" />
         <Keyword name="CH7TH"  value="10000" />
         <Keyword name="CH7DA"  value="4" />
         <Keyword name="CH7AD"  value="4" />
         <Keyword name="CH7NM"  value="PI" />
         <Keyword name="CH7ID"  value="FL5" />
         <Keyword name="CH6HAVAL"  value="6875000" />
         <Keyword name="CH6AATFL"  value="30000" />
         <Keyword name="CH6HATFL"  value="375" />
         <Keyword name="CH6FLNMS"  value="PE,DsRed,RFP" />
         <Keyword name="CH6AS"  value="2" />
         <Keyword name="CH6HS"  value="8" />
         <Keyword name="CH6FL"  value="False" />
         <Keyword name="CH6THUS"  value="False" />
         <Keyword name="CH6DELTA"  value="24" />
         <Keyword name="CH6DELAY"  value="-37.12" />
         <Keyword name="CH6USH"  value="True" />
         <Keyword name="CH6GAIN"  value="150" />
         <Keyword name="CH6TR"  value="64" />
         <Keyword name="CH6TH"  value="10000" />
         <Keyword name="CH6DA"  value="6" />
         <Keyword name="CH6AD"  value="6" />
         <Keyword name="CH6NM"  value="PE" />
         <Keyword name="CH6ID"  value="FL4" />
         <Keyword name="CH5HAVAL"  value="6875000" />
         <Keyword name="CH5AATFL"  value="30000" />
         <Keyword name="CH5HATFL"  value="375" />
         <Keyword name="CH5FLNMS"  value="Percp,Percp-cy5.5" />
         <Keyword name="CH5AS"  value="2" />
         <Keyword name="CH5HS"  value="8" />
         <Keyword name="CH5FL"  value="False" />
         <Keyword name="CH5THUS"  value="False" />
         <Keyword name="CH5DELTA"  value="24" />
         <Keyword name="CH5DELAY"  value="0.16" />
         <Keyword name="CH5USH"  value="True" />
         <Keyword name="CH5GAIN"  value="470" />
         <Keyword name="CH5TR"  value="64" />
         <Keyword name="CH5TH"  value="10000" />
         <Keyword name="CH5DA"  value="19" />
         <Keyword name="CH5AD"  value="11" />
         <Keyword name="CH5NM"  value="Percp" />
         <Keyword name="CH5ID"  value="FL3" />
         <Keyword name="CH4HAVAL"  value="6875000" />
         <Keyword name="CH4AATFL"  value="30000" />
         <Keyword name="CH4HATFL"  value="375" />
         <Keyword name="CH4FLNMS"  value="ECD-1" />
         <Keyword name="CH4AS"  value="2" />
         <Keyword name="CH4HS"  value="8" />
         <Keyword name="CH4FL"  value="False" />
         <Keyword name="CH4THUS"  value="False" />
         <Keyword name="CH4DELTA"  value="24" />
         <Keyword name="CH4DELAY"  value="0.16" />
         <Keyword name="CH4USH"  value="True" />
         <Keyword name="CH4GAIN"  value="206" />
         <Keyword name="CH4TR"  value="64" />
         <Keyword name="CH4TH"  value="10000" />
         <Keyword name="CH4DA"  value="18" />
         <Keyword name="CH4AD"  value="10" />
         <Keyword name="CH4NM"  value="ECD-1" />
         <Keyword name="CH4ID"  value="FL2" />
         <Keyword name="CH3HAVAL"  value="6875000" />
         <Keyword name="CH3AATFL"  value="30000" />
         <Keyword name="CH3HATFL"  value="375" />
         <Keyword name="CH3FLNMS"  value="FITC,AF488,CFSE,Fluo-3,BB515,YFP,EGFP,GFP" />
         <Keyword name="CH3AS"  value="2" />
         <Keyword name="CH3HS"  value="8" />
         <Keyword name="CH3FL"  value="True" />
         <Keyword name="CH3THUS"  value="False" />
         <Keyword name="CH3DELTA"  value="24" />
         <Keyword name="CH3DELAY"  value="0.16" />
         <Keyword name="CH3USH"  value="True" />
         <Keyword name="CH3GAIN"  value="10" />
         <Keyword name="CH3TR"  value="64" />
         <Keyword name="CH3TH"  value="10000" />
         <Keyword name="CH3DA"  value="17" />
         <Keyword name="CH3AD"  value="9" />
         <Keyword name="CH3NM"  value="FITC" />
         <Keyword name="CH3ID"  value="FL1" />
         <Keyword name="CH2HAVAL"  value="6875000" />
         <Keyword name="CH2AATFL"  value="30000" />
         <Keyword name="CH2HATFL"  value="375" />
         <Keyword name="CH2FLNMS"  value="SSC" />
         <Keyword name="CH2AS"  value="2" />
         <Keyword name="CH2HS"  value="8" />
         <Keyword name="CH2FL"  value="False" />
         <Keyword name="CH2THUS"  value="False" />
         <Keyword name="CH2DELTA"  value="24" />
         <Keyword name="CH2DELAY"  value="0.16" />
         <Keyword name="CH2USH"  value="True" />
         <Keyword name="CH2GAIN"  value="100" />
         <Keyword name="CH2TR"  value="64" />
         <Keyword name="CH2TH"  value="10000" />
         <Keyword name="CH2DA"  value="16" />
         <Keyword name="CH2AD"  value="8" />
         <Keyword name="CH2NM"  value="SSC" />
         <Keyword name="CH2ID"  value="SSC" />
         <Keyword name="CH1HAVAL"  value="5000000" />
         <Keyword name="CH1AATFL"  value="30000" />
         <Keyword name="CH1HATFL"  value="375" />
         <Keyword name="CH1AS"  value="2" />
         <Keyword name="CH1HS"  value="8" />
         <Keyword name="CH1FL"  value="False" />
         <Keyword name="CH1THUS"  value="False" />
         <Keyword name="CH1DELTA"  value="24" />
         <Keyword name="CH1DELAY"  value="0.16" />
         <Keyword name="CH1USH"  value="True" />
         <Keyword name="CH1GAIN"  value="60" />
         <Keyword name="CH1TR"  value="64" />
         <Keyword name="CH1TH"  value="10000" />
         <Keyword name="CH1DA"  value="22" />
         <Keyword name="CH1AD"  value="14" />
         <Keyword name="CH1NM"  value="FSC" />
         <Keyword name="CH1ID"  value="FSC" />
         <Keyword name="CHAR"  value="21" />
         <Keyword name="FLDSM"  value="240" />
         <Keyword name="$CYTSN"  value="BB04004" />
         <Keyword name="SN"  value="BB04004" />
         <Keyword name="COMPGAINA"  value="10200200" />
         <Keyword name="COMPA"  value="100010001" />
         <Keyword name="COMPAFA"  value="000" />
         <Keyword name="COMPBGA"  value="03000030000" />
         <Keyword name="COMPCHA"  value="FITCPIAPC" />
         <Keyword name="COMPGAINH"  value="10200200" />
         <Keyword name="COMPH"  value="100010001" />
         <Keyword name="COMPAFH"  value="000" />
         <Keyword name="COMPBGH"  value="0375375" />
         <Keyword name="COMPCHH"  value="FITCPIAPC" />
         <Keyword name="AHCOMPSYNC"  value="False" />
         <Keyword name="USCOMP"  value="True" />
         <Keyword name="DURTIM"  value="81.814440" />
         <Keyword name="$OP"  value="hp" />
         <Keyword name="$VOL"  value="40907.23" />
         <Keyword name="RCD"  value="True" />
         <Keyword name="FLLW"  value="True" />
         <Keyword name="IMPTTB"  value="False" />
         <Keyword name="$ABRT"  value="162" />
         <Keyword name="$LOST"  value="0" />
         <Keyword name="P12DISPLAY"  value="LIN" />
         <Keyword name="$P12G"  value="1.0" />
         <Keyword name="$P12E"  value="0,0" />
         <Keyword name="$P12B"  value="32" />
         <Keyword name="$P12R"  value="128" />
         <Keyword name="$P12S"  value="Time" />
         <Keyword name="$P12N"  value="Time" />
         <Keyword name="P11DISPLAY"  value="LIN" />
         <Keyword name="$P11G"  value="1.0" />
         <Keyword name="$P11E"  value="0,0" />
         <Keyword name="$P11B"  value="32" />
         <Keyword name="$P11R"  value="10000" />
         <Keyword name="$P11S"  value="FSC-Width" />
         <Keyword name="$P11N"  value="FSC-Width" />
         <Keyword name="P10DISPLAY"  value="LOG" />
         <Keyword name="$P10G"  value="1.0" />
         <Keyword name="$P10E"  value="0,0" />
         <Keyword name="$P10B"  value="32" />
         <Keyword name="$P10R"  value="16777216" />
         <Keyword name="$P10S"  value="APC-A" />
         <Keyword name="$P10N"  value="FL9-A" />
         <Keyword name="P9DISPLAY"  value="LOG" />
         <Keyword name="$P9G"  value="1.0" />
         <Keyword name="$P9E"  value="0,0" />
         <Keyword name="$P9B"  value="32" />
         <Keyword name="$P9R"  value="16777216" />
         <Keyword name="$P9S"  value="APC-H" />
         <Keyword name="$P9N"  value="FL9-H" />
         <Keyword name="P8DISPLAY"  value="LOG" />
         <Keyword name="$P8G"  value="1.0" />
         <Keyword name="$P8E"  value="0,0" />
         <Keyword name="$P8B"  value="32" />
         <Keyword name="$P8R"  value="16777216" />
         <Keyword name="$P8S"  value="PI-A" />
         <Keyword name="$P8N"  value="FL5-A" />
         <Keyword name="P7DISPLAY"  value="LOG" />
         <Keyword name="$P7G"  value="1.0" />
         <Keyword name="$P7E"  value="0,0" />
         <Keyword name="$P7B"  value="32" />
         <Keyword name="$P7R"  value="16777216" />
         <Keyword name="$P7S"  value="PI-H" />
         <Keyword name="$P7N"  value="FL5-H" />
         <Keyword name="P6DISPLAY"  value="LOG" />
         <Keyword name="$P6G"  value="1.0" />
         <Keyword name="$P6E"  value="0,0" />
         <Keyword name="$P6B"  value="32" />
         <Keyword name="$P6R"  value="16777216" />
         <Keyword name="$P6S"  value="FITC-A" />
         <Keyword name="$P6N"  value="FL1-A" />
         <Keyword name="P5DISPLAY"  value="LOG" />
         <Keyword name="$P5G"  value="1.0" />
         <Keyword name="$P5E"  value="0,0" />
         <Keyword name="$P5B"  value="32" />
         <Keyword name="$P5R"  value="16777216" />
         <Keyword name="$P5S"  value="FITC-H" />
         <Keyword name="$P5N"  value="FL1-H" />
         <Keyword name="P4DISPLAY"  value="LIN" />
         <Keyword name="$P4G"  value="1.0" />
         <Keyword name="$P4E"  value="0,0" />
         <Keyword name="$P4B"  value="32" />
         <Keyword name="$P4R"  value="16777216" />
         <Keyword name="$P4S"  value="SSC-A" />
         <Keyword name="$P4N"  value="SSC-A" />
         <Keyword name="P3DISPLAY"  value="LIN" />
         <Keyword name="$P3G"  value="1.0" />
         <Keyword name="$P3E"  value="0,0" />
         <Keyword name="$P3B"  value="32" />
         <Keyword name="$P3R"  value="16777216" />
         <Keyword name="$P3S"  value="SSC-H" />
         <Keyword name="$P3N"  value="SSC-H" />
         <Keyword name="P2DISPLAY"  value="LIN" />
         <Keyword name="$P2G"  value="1.0" />
         <Keyword name="$P2E"  value="0,0" />
         <Keyword name="$P2B"  value="32" />
         <Keyword name="$P2R"  value="16777216" />
         <Keyword name="$P2S"  value="FSC-A" />
         <Keyword name="$P2N"  value="FSC-A" />
         <Keyword name="P1DISPLAY"  value="LIN" />
         <Keyword name="$P1G"  value="1.0" />
         <Keyword name="$P1E"  value="0,0" />
         <Keyword name="$P1B"  value="32" />
         <Keyword name="$P1R"  value="16777216" />
         <Keyword name="$P1S"  value="FSC-H" />
         <Keyword name="$P1N"  value="FSC-H" />
         <Keyword name="$TIMESTEP"  value="0.00002" />
         <Keyword name="USRCVOL"  value="False" />
         <Keyword name="RCVOL"  value="10" />
         <Keyword name="USRCTIM"  value="True" />
         <Keyword name="$SPILLOVER"  value="6,FL1-H,FL5-H,FL9-H,FL1-A,FL5-A,FL9-A,1,0,0,0,0,0,0,1,0,0,0,0,0,0,1,0,0,0,0,0,0,1,0,0,0,0,0,0,1,0,0,0,0,0,0,1" />
         <Keyword name="RCTIM"  value="600" />
         <Keyword name="CGID"  value="fd8328da-7d61-474f-ace3-6bd6163cefc1" />
         <Keyword name="CGNM"  value="P2" />
         <Keyword name="USRCTOT"  value="True" />
         <Keyword name="RCTOT"  value="10000" />
         <Keyword name="$CYT"  value="CytoFLEX LX" />
         <Keyword name="$DATE"  value="09-Jul-2021" />
         <Keyword name="$ETIM"  value="14:39:57" />
         <Keyword name="$BTIM"  value="14:38:36" />
         <Keyword name="$PAR"  value="12" />
         <Keyword name="TBNM"  value="ctrl-1" />
         <Keyword name="TBID"  value="bfa5edfd-7ae2-4c5e-8cd6-83e46f6db0cc" />
         <Keyword name="CYTEXPERTFIL"  value="True" />
         <Keyword name="$NEXTDATA"  value="0" />
         <Keyword name="$DATATYPE"  value="F" />
         <Keyword name="$BYTEORD"  value="4,3,2,1" />
         <Keyword name="$MODE"  value="L" />
         <Keyword name="$SYS"  value="Microsoft Windows NT 6.1.7601 Service Pack 1" />
         <Keyword name="$FIL"  value="ctrl-1.fcs" />
         <Keyword name="FILVER"  value="1" />
         <Keyword name="$TOT"  value="0000000000012805" />
         <Keyword name="$ENDANALYSIS"  value="0" />
         <Keyword name="$BEGINANALYSIS"  value="0" />
         <Keyword name="$ENDDATA"  value="0000000000623055" />
         <Keyword name="$BEGINDATA"  value="0000000000008416" />
         <Keyword name="$ENDSTEXT"  value="0" />
         <Keyword name="$BEGINSTEXT"  value="0" />
         <Keyword name="FJ_FCS_VERSION"  value="3" />
       </Keywords>
       <SampleNode name="ctrl-1.fcs"  annotation=""  owningGroup=""  expanded="1"  sortPriority="10"  count="12805"  sampleID="6" >
         <Graph smoothing="0"  backColor="#ffffff"  foreColor="#000000"  type="Pseudocolor"  fast="1"  rowCount="12805" >
           <Axis dimension="x"  name="FSC-H"  label=""  auto="auto" />
           <Axis dimension="y"  name="SSC-H"  label=""  auto="auto" />
           <GraphSettings level="5%"  smoothingHighResolution="1"  contourHighResolution="1"  histogramSmoothingCount="0"  graphResolution="256"  showOutliers="0"  drawLargeDots="0"  dotsToDraw="8000"  tint="le.chartfill.tinted.40"  lineWeight="le.lineweight.normal"  lineStyle="le.linestyle.solid" />
           <GraphEnvironment showGrid="0"  showAxes="tnlTNL"  showGates="1"  showFreqOnPlots="1"  showGateNameOnPlots="1"  showMedians="0"  showUncomped="0"  addEventParam="0"  lastYAxisName="" >
             <TextTraits font="SansSerif"  size="12"  name="Labels"  style="plain"  color="#000000"  background="#00ffffff"  just="left" />
             <TextTraits font="SansSerif"  size="12"  name="LayoutGates"  style="plain"  color="#000000"  background="#00ffffff"  just="left" />
             <TextTraits font="SansSerif"  size="10"  name="Numbers"  style="plain"  color="#000000"  background="#00ffffff"  just="left" />
             <TextTraits font="SansSerif"  size="10"  name="Legend"  style="plain"  color="#000000"  background="#00ffffff"  just="left" />
             <WindowPosition x="1208"  y="24"  width="390"  height="520"  displayed="1"  panelState="---" />
           </GraphEnvironment>
         </Graph>
         <Subpopulations>
           <Population name="Lymphocytes"  annotation=""  owningGroup=""  expanded="1"  sortPriority="10"  count="10401" >
             <Graph smoothing="0"  backColor="#ffffff"  foreColor="#000000"  type="Pseudocolor"  fast="1"  rowCount="12805" >
               <Axis dimension="x"  name="FL9-A"  label=""  auto="auto" />
               <Axis dimension="y"  name="FL5-A"  label=""  auto="auto" />
               <GraphSettings level="5%"  smoothingHighResolution="1"  contourHighResolution="1"  histogramSmoothingCount="0"  graphResolution="256"  showOutliers="0"  drawLargeDots="0"  dotsToDraw="8000"  tint="le.chartfill.tinted.40"  lineWeight="le.lineweight.normal"  lineStyle="le.linestyle.solid" />
               <GraphEnvironment showGrid="0"  showAxes="tnlTNL"  showGates="1"  showFreqOnPlots="1"  showGateNameOnPlots="1"  showMedians="0"  showUncomped="0"  addEventParam="0"  lastYAxisName="" >
                 <TextTraits font="SansSerif"  size="12"  name="Labels"  style="plain"  color="#000000"  background="#00ffffff"  just="left" />
                 <TextTraits font="SansSerif"  size="12"  name="LayoutGates"  style="plain"  color="#000000"  background="#00ffffff"  just="left" />
                 <TextTraits font="SansSerif"  size="10"  name="Numbers"  style="plain"  color="#000000"  background="#00ffffff"  just="left" />
                 <TextTraits font="SansSerif"  size="10"  name="Legend"  style="plain"  color="#000000"  background="#00ffffff"  just="left" />
                 <WindowPosition x="1208"  y="24"  width="390"  height="520"  displayed="1"  panelState="---" />
               </GraphEnvironment>
               <WindowPosition x="1208"  y="24"  width="390"  height="520"  displayed="1" />
             </Graph>
             <Gate gating:id="ID1709681173" >
               <gating:PolygonGate eventsInside="1"  annoOffsetX="0"  annoOffsetY="0"  tint="#000000"  isTinted="0"  lineWeight="Normal"  userDefined="1"  quadId="-1"  gateResolution="256" >
                 <gating:dimension>
                   <data-type:fcs-dimension data-type:name="FSC-H" />
                 </gating:dimension>
                 <gating:dimension>
                   <data-type:fcs-dimension data-type:name="SSC-H" />
                 </gating:dimension>
                 <gating:vertex>
                   <gating:coordinate data-type:value="489072.6680672269" />
                   <gating:coordinate data-type:value="155061.4317180617" />
                 </gating:vertex>
                 <gating:vertex>
                   <gating:coordinate data-type:value="206718.5504201681" />
                   <gating:coordinate data-type:value="145369.7797356828" />
                 </gating:vertex>
                 <gating:vertex>
                   <gating:coordinate data-type:value="136130.0210084034" />
                   <gating:coordinate data-type:value="377969.4273127753" />
                 </gating:vertex>
                 <gating:vertex>
                   <gating:coordinate data-type:value="146214.0966386555" />
                   <gating:coordinate data-type:value="862552.026431718" />
                 </gating:vertex>
                 <gating:vertex>
                   <gating:coordinate data-type:value="221844.6638655462" />
                   <gating:coordinate data-type:value="1531276.013215859" />
                 </gating:vertex>
                 <gating:vertex>
                   <gating:coordinate data-type:value="398315.987394958" />
                   <gating:coordinate data-type:value="1870483.8325991188" />
                 </gating:vertex>
                 <gating:vertex>
                   <gating:coordinate data-type:value="630249.7268907563" />
                   <gating:coordinate data-type:value="2044933.5682819383" />
                 </gating:vertex>
                 <gating:vertex>
                   <gating:coordinate data-type:value="1073949.0546218487" />
                   <gating:coordinate data-type:value="2103083.4801762113" />
                 </gating:vertex>
                 <gating:vertex>
                   <gating:coordinate data-type:value="1129411.4705882352" />
                   <gating:coordinate data-type:value="1308368.0176211454" />
                 </gating:vertex>
                 <gating:vertex>
                   <gating:coordinate data-type:value="1124369.4327731093" />
                   <gating:coordinate data-type:value="755943.8546255507" />
                 </gating:vertex>
                 <gating:vertex>
                   <gating:coordinate data-type:value="826889.2016806722" />
                   <gating:coordinate data-type:value="213211.3436123348" />
                 </gating:vertex>
               </gating:PolygonGate>
             </Gate>
             <Subpopulations>
               <Population name="Q1: APC-A- , PI-A+"  annotation=""  owningGroup=""  expanded="1"  sortPriority="10"  count="412" >
                 <Graph smoothing="0"  backColor="#ffffff"  foreColor="#000000"  type="Pseudocolor"  fast="1"  rowCount="12805" >
                   <Axis dimension="x"  name="FL9-A"  label=""  auto="auto" />
                   <Axis dimension="y"  name="FL5-A"  label=""  auto="auto" />
                   <GraphSettings level="5%"  smoothingHighResolution="1"  contourHighResolution="1"  histogramSmoothingCount="0"  graphResolution="256"  showOutliers="0"  drawLargeDots="0"  dotsToDraw="8000"  tint="le.chartfill.tinted.40"  lineWeight="le.lineweight.normal"  lineStyle="le.linestyle.solid" />
                   <GraphEnvironment showGrid="0"  showAxes="tnlTNL"  showGates="1"  showFreqOnPlots="1"  showGateNameOnPlots="1"  showMedians="0"  showUncomped="0"  addEventParam="0"  lastYAxisName="" >
                    <TextTraits font="SansSerif"  size="12"  name="Labels"  style="plain"  color="#000000"  background="#00ffffff"  just="left" />
                    <TextTraits font="SansSerif"  size="12"  name="LayoutGates"  style="plain"  color="#000000"  background="#00ffffff"  just="left" />
                    <TextTraits font="SansSerif"  size="10"  name="Numbers"  style="plain"  color="#000000"  background="#00ffffff"  just="left" />
                    <TextTraits font="SansSerif"  size="10"  name="Legend"  style="plain"  color="#000000"  background="#00ffffff"  just="left" />
                    <WindowPosition x="1208"  y="24"  width="390"  height="520"  displayed="1"  panelState="---" />
                   </GraphEnvironment>
                 </Graph>
                 <Gate gating:id="ID1253674008"  gating:parent_id="ID1709681173" >
                   <gating:RectangleGate eventsInside="1"  annoOffsetX="0"  annoOffsetY="0"  tint="#000000"  isTinted="0"  lineWeight="Normal"  userDefined="1"  percentX="0"  percentY="0" >
                    <gating:dimension gating:max="19208.6768738793" >
                    <data-type:fcs-dimension data-type:name="FL9-A" />
                    </gating:dimension>
                    <gating:dimension gating:min="50980.60456858395" >
                    <data-type:fcs-dimension data-type:name="FL5-A" />
                    </gating:dimension>
                   </gating:RectangleGate>
                 </Gate>
               </Population>
               <Population name="Q2: APC-A+ , PI-A+"  annotation=""  owningGroup=""  expanded="1"  sortPriority="10"  count="435" >
                 <Graph smoothing="0"  backColor="#ffffff"  foreColor="#000000"  type="Pseudocolor"  fast="1"  rowCount="12805" >
                   <Axis dimension="x"  name="FL9-A"  label=""  auto="auto" />
                   <Axis dimension="y"  name="FL5-A"  label=""  auto="auto" />
                   <GraphSettings level="5%"  smoothingHighResolution="1"  contourHighResolution="1"  histogramSmoothingCount="0"  graphResolution="256"  showOutliers="0"  drawLargeDots="0"  dotsToDraw="8000"  tint="le.chartfill.tinted.40"  lineWeight="le.lineweight.normal"  lineStyle="le.linestyle.solid" />
                   <GraphEnvironment showGrid="0"  showAxes="tnlTNL"  showGates="1"  showFreqOnPlots="1"  showGateNameOnPlots="1"  showMedians="0"  showUncomped="0"  addEventParam="0"  lastYAxisName="" >
                    <TextTraits font="SansSerif"  size="12"  name="Labels"  style="plain"  color="#000000"  background="#00ffffff"  just="left" />
                    <TextTraits font="SansSerif"  size="12"  name="LayoutGates"  style="plain"  color="#000000"  background="#00ffffff"  just="left" />
                    <TextTraits font="SansSerif"  size="10"  name="Numbers"  style="plain"  color="#000000"  background="#00ffffff"  just="left" />
                    <TextTraits font="SansSerif"  size="10"  name="Legend"  style="plain"  color="#000000"  background="#00ffffff"  just="left" />
                    <WindowPosition x="1208"  y="24"  width="390"  height="520"  displayed="1"  panelState="---" />
                   </GraphEnvironment>
                 </Graph>
                 <Gate gating:id="ID1536991739"  gating:parent_id="ID1709681173" >
                   <gating:RectangleGate eventsInside="1"  annoOffsetX="0"  annoOffsetY="0"  tint="#000000"  isTinted="0"  lineWeight="Normal"  userDefined="1"  percentX="0"  percentY="0" >
                    <gating:dimension gating:min="19208.6768738793" >
                    <data-type:fcs-dimension data-type:name="FL9-A" />
                    </gating:dimension>
                    <gating:dimension gating:min="50980.60456858395" >
                    <data-type:fcs-dimension data-type:name="FL5-A" />
                    </gating:dimension>
                   </gating:RectangleGate>
                 </Gate>
               </Population>
               <Population name="Q3: APC-A+ , PI-A-"  annotation=""  owningGroup=""  expanded="1"  sortPriority="10"  count="189" >
                 <Graph smoothing="0"  backColor="#ffffff"  foreColor="#000000"  type="Pseudocolor"  fast="1"  rowCount="12805" >
                   <Axis dimension="x"  name="FL9-A"  label=""  auto="auto" />
                   <Axis dimension="y"  name="FL5-A"  label=""  auto="auto" />
                   <GraphSettings level="5%"  smoothingHighResolution="1"  contourHighResolution="1"  histogramSmoothingCount="0"  graphResolution="256"  showOutliers="0"  drawLargeDots="0"  dotsToDraw="8000"  tint="le.chartfill.tinted.40"  lineWeight="le.lineweight.normal"  lineStyle="le.linestyle.solid" />
                   <GraphEnvironment showGrid="0"  showAxes="tnlTNL"  showGates="1"  showFreqOnPlots="1"  showGateNameOnPlots="1"  showMedians="0"  showUncomped="0"  addEventParam="0"  lastYAxisName="" >
                    <TextTraits font="SansSerif"  size="12"  name="Labels"  style="plain"  color="#000000"  background="#00ffffff"  just="left" />
                    <TextTraits font="SansSerif"  size="12"  name="LayoutGates"  style="plain"  color="#000000"  background="#00ffffff"  just="left" />
                    <TextTraits font="SansSerif"  size="10"  name="Numbers"  style="plain"  color="#000000"  background="#00ffffff"  just="left" />
                    <TextTraits font="SansSerif"  size="10"  name="Legend"  style="plain"  color="#000000"  background="#00ffffff"  just="left" />
                    <WindowPosition x="1208"  y="24"  width="390"  height="520"  displayed="1"  panelState="---" />
                   </GraphEnvironment>
                 </Graph>
                 <Gate gating:id="ID139367610"  gating:parent_id="ID1709681173" >
                   <gating:RectangleGate eventsInside="1"  annoOffsetX="0"  annoOffsetY="0"  tint="#000000"  isTinted="0"  lineWeight="Normal"  userDefined="1"  percentX="0"  percentY="0" >
                    <gating:dimension gating:min="19208.6768738793" >
                    <data-type:fcs-dimension data-type:name="FL9-A" />
                    </gating:dimension>
                    <gating:dimension gating:max="50980.60456858395" >
                    <data-type:fcs-dimension data-type:name="FL5-A" />
                    </gating:dimension>
                   </gating:RectangleGate>
                 </Gate>
               </Population>
               <Population name="Q4: APC-A- , PI-A-"  annotation=""  owningGroup=""  expanded="1"  sortPriority="10"  count="9365" >
                 <Graph smoothing="0"  backColor="#ffffff"  foreColor="#000000"  type="Pseudocolor"  fast="1"  rowCount="12805" >
                   <Axis dimension="x"  name="FL9-A"  label=""  auto="auto" />
                   <Axis dimension="y"  name="FL5-A"  label=""  auto="auto" />
                   <GraphSettings level="5%"  smoothingHighResolution="1"  contourHighResolution="1"  histogramSmoothingCount="0"  graphResolution="256"  showOutliers="0"  drawLargeDots="0"  dotsToDraw="8000"  tint="le.chartfill.tinted.40"  lineWeight="le.lineweight.normal"  lineStyle="le.linestyle.solid" />
                   <GraphEnvironment showGrid="0"  showAxes="tnlTNL"  showGates="1"  showFreqOnPlots="1"  showGateNameOnPlots="1"  showMedians="0"  showUncomped="0"  addEventParam="0"  lastYAxisName="" >
                    <TextTraits font="SansSerif"  size="12"  name="Labels"  style="plain"  color="#000000"  background="#00ffffff"  just="left" />
                    <TextTraits font="SansSerif"  size="12"  name="LayoutGates"  style="plain"  color="#000000"  background="#00ffffff"  just="left" />
                    <TextTraits font="SansSerif"  size="10"  name="Numbers"  style="plain"  color="#000000"  background="#00ffffff"  just="left" />
                    <TextTraits font="SansSerif"  size="10"  name="Legend"  style="plain"  color="#000000"  background="#00ffffff"  just="left" />
                    <WindowPosition x="1208"  y="24"  width="390"  height="520"  displayed="1"  panelState="---" />
                   </GraphEnvironment>
                 </Graph>
                 <Gate gating:id="ID1594246040"  gating:parent_id="ID1709681173" >
                   <gating:RectangleGate eventsInside="1"  annoOffsetX="0"  annoOffsetY="0"  tint="#000000"  isTinted="0"  lineWeight="Normal"  userDefined="1"  percentX="0"  percentY="0" >
                    <gating:dimension gating:max="19208.6768738793" >
                    <data-type:fcs-dimension data-type:name="FL9-A" />
                    </gating:dimension>
                    <gating:dimension gating:max="50980.60456858395" >
                    <data-type:fcs-dimension data-type:name="FL5-A" />
                    </gating:dimension>
                   </gating:RectangleGate>
                 </Gate>
               </Population>
             </Subpopulations>
           </Population>
         </Subpopulations>
       </SampleNode>
     </Sample>
     <Sample>
       <DataSet uri="file:/E:/课题文章/大鼠脂肪CrRNA文章2019/转染后细胞数据20210622/凋亡-songxinghui20210709/songxinghui20210709/1783-1-1.fcs"  sampleID="3" />
       <Transformations>
         <transforms:linear transforms:minRange="-5"  transforms:maxRange="1200000"  gain="1" >
           <data-type:parameter data-type:name="FSC-H" />
         </transforms:linear>
         <transforms:fasinh transforms:length="256"  transforms:maxRange="12000"  transforms:T="12000"  transforms:A="0.6989700043"  transforms:M="4.079181246" >
           <data-type:parameter data-type:name="FSC-A" />
         </transforms:fasinh>
         <transforms:linear transforms:minRange="-5"  transforms:maxRange="2200000"  gain="1" >
           <data-type:parameter data-type:name="SSC-H" />
         </transforms:linear>
         <transforms:fasinh transforms:length="256"  transforms:maxRange="12000"  transforms:T="12000"  transforms:A="0.6989700043"  transforms:M="4.079181246" >
           <data-type:parameter data-type:name="SSC-A" />
         </transforms:fasinh>
         <transforms:fasinh transforms:length="256"  transforms:maxRange="12000"  transforms:T="12000"  transforms:A="0.6989700043"  transforms:M="4.079181246" >
           <data-type:parameter data-type:name="FL1-H" />
         </transforms:fasinh>
         <transforms:fasinh transforms:length="256"  transforms:maxRange="12000"  transforms:T="12000"  transforms:A="0.6989700043"  transforms:M="4.079181246" >
           <data-type:parameter data-type:name="FL1-A" />
         </transforms:fasinh>
         <transforms:fasinh transforms:length="256"  transforms:maxRange="12000"  transforms:T="12000"  transforms:A="0.6989700043"  transforms:M="4.079181246" >
           <data-type:parameter data-type:name="FL5-H" />
         </transforms:fasinh>
         <transforms:log transforms:offset="100"  transforms:decades="5.079181246" >
           <data-type:parameter data-type:name="FL5-A" />
         </transforms:log>
         <transforms:fasinh transforms:length="256"  transforms:maxRange="12000"  transforms:T="12000"  transforms:A="0.6989700043"  transforms:M="4.079181246" >
           <data-type:parameter data-type:name="FL9-H" />
         </transforms:fasinh>
         <transforms:log transforms:offset="100"  transforms:decades="5.079181246" >
           <data-type:parameter data-type:name="FL9-A" />
         </transforms:log>
         <transforms:fasinh transforms:length="256"  transforms:maxRange="12000"  transforms:T="12000"  transforms:A="0.6989700043"  transforms:M="4.079181246" >
           <data-type:parameter data-type:name="FSC-Width" />
         </transforms:fasinh>
         <transforms:linear transforms:minRange="0"  transforms:maxRange="256"  gain="1" >
           <data-type:parameter data-type:name="Time" />
         </transforms:linear>
       </Transformations>
       <Keywords>
         <Keyword name="SWVER"  value="CytExpert 2.3.1.22" />
         <Keyword name="DGAIN"  value="10" />
         <Keyword name="WCH"  value="FSC" />
         <Keyword name="TRLGC"  value="None" />
         <Keyword name="PCHTP"  value="AutoThreshold" />
         <Keyword name="PCHID"  value="FSC" />
         <Keyword name="CH21HAVAL"  value="6875000" />
         <Keyword name="CH21AATFL"  value="30000" />
         <Keyword name="CH21HATFL"  value="375" />
         <Keyword name="CH21FLNMS"  value="NUV675,HoechstRed,BUV610" />
         <Keyword name="CH21AS"  value="2" />
         <Keyword name="CH21HS"  value="8" />
         <Keyword name="CH21FL"  value="False" />
         <Keyword name="CH21THUS"  value="False" />
         <Keyword name="CH21DELTA"  value="24" />
         <Keyword name="CH21DELAY"  value="74.4" />
         <Keyword name="CH21USH"  value="True" />
         <Keyword name="CH21GAIN"  value="301" />
         <Keyword name="CH21TR"  value="64" />
         <Keyword name="CH21TH"  value="10000" />
         <Keyword name="CH21DA"  value="33" />
         <Keyword name="CH21AD"  value="17" />
         <Keyword name="CH21NM"  value="HoechstRed" />
         <Keyword name="CH21ID"  value="FL19" />
         <Keyword name="CH20HAVAL"  value="6875000" />
         <Keyword name="CH20AATFL"  value="30000" />
         <Keyword name="CH20HATFL"  value="375" />
         <Keyword name="CH20FLNMS"  value="NUV525,BUV496,Indo-1" />
         <Keyword name="CH20AS"  value="2" />
         <Keyword name="CH20HS"  value="8" />
         <Keyword name="CH20FL"  value="False" />
         <Keyword name="CH20THUS"  value="False" />
         <Keyword name="CH20DELTA"  value="24" />
         <Keyword name="CH20DELAY"  value="74.4" />
         <Keyword name="CH20USH"  value="True" />
         <Keyword name="CH20GAIN"  value="232" />
         <Keyword name="CH20TR"  value="64" />
         <Keyword name="CH20TH"  value="10000" />
         <Keyword name="CH20DA"  value="32" />
         <Keyword name="CH20AD"  value="16" />
         <Keyword name="CH20NM"  value="BUV496" />
         <Keyword name="CH20ID"  value="FL18" />
         <Keyword name="CH19HAVAL"  value="6875000" />
         <Keyword name="CH19AATFL"  value="30000" />
         <Keyword name="CH19HATFL"  value="375" />
         <Keyword name="CH19FLNMS"  value="NUV450,BUV395,DAPI,hoechst33258,hoechst33342" />
         <Keyword name="CH19AS"  value="2" />
         <Keyword name="CH19HS"  value="8" />
         <Keyword name="CH19FL"  value="False" />
         <Keyword name="CH19THUS"  value="False" />
         <Keyword name="CH19DELTA"  value="24" />
         <Keyword name="CH19DELAY"  value="74.4" />
         <Keyword name="CH19USH"  value="True" />
         <Keyword name="CH19GAIN"  value="200" />
         <Keyword name="CH19TR"  value="64" />
         <Keyword name="CH19TH"  value="10000" />
         <Keyword name="CH19DA"  value="34" />
         <Keyword name="CH19AD"  value="18" />
         <Keyword name="CH19NM"  value="BUV395" />
         <Keyword name="CH19ID"  value="FL17" />
         <Keyword name="CH18HAVAL"  value="6875000" />
         <Keyword name="CH18AATFL"  value="30000" />
         <Keyword name="CH18HATFL"  value="375" />
         <Keyword name="CH18FLNMS"  value="BV785,QDOT800" />
         <Keyword name="CH18AS"  value="2" />
         <Keyword name="CH18HS"  value="8" />
         <Keyword name="CH18FL"  value="False" />
         <Keyword name="CH18THUS"  value="False" />
         <Keyword name="CH18DELTA"  value="24" />
         <Keyword name="CH18DELAY"  value="-81.92" />
         <Keyword name="CH18USH"  value="True" />
         <Keyword name="CH18GAIN"  value="89" />
         <Keyword name="CH18TR"  value="64" />
         <Keyword name="CH18TH"  value="10000" />
         <Keyword name="CH18DA"  value="39" />
         <Keyword name="CH18AD"  value="23" />
         <Keyword name="CH18NM"  value="BV785" />
         <Keyword name="CH18ID"  value="FL16" />
         <Keyword name="CH17HAVAL"  value="6875000" />
         <Keyword name="CH17AATFL"  value="30000" />
         <Keyword name="CH17HATFL"  value="375" />
         <Keyword name="CH17FLNMS"  value="V660,BV650,QDOT655" />
         <Keyword name="CH17AS"  value="2" />
         <Keyword name="CH17HS"  value="8" />
         <Keyword name="CH17FL"  value="False" />
         <Keyword name="CH17THUS"  value="False" />
         <Keyword name="CH17DELTA"  value="24" />
         <Keyword name="CH17DELAY"  value="-81.92" />
         <Keyword name="CH17USH"  value="True" />
         <Keyword name="CH17GAIN"  value="137" />
         <Keyword name="CH17TR"  value="64" />
         <Keyword name="CH17TH"  value="10000" />
         <Keyword name="CH17DA"  value="38" />
         <Keyword name="CH17AD"  value="22" />
         <Keyword name="CH17NM"  value="BV650" />
         <Keyword name="CH17ID"  value="FL15" />
         <Keyword name="CH16HAVAL"  value="6875000" />
         <Keyword name="CH16AATFL"  value="30000" />
         <Keyword name="CH16HATFL"  value="375" />
         <Keyword name="CH16FLNMS"  value="BV605,QDOT605,Violet610" />
         <Keyword name="CH16AS"  value="2" />
         <Keyword name="CH16HS"  value="8" />
         <Keyword name="CH16FL"  value="False" />
         <Keyword name="CH16THUS"  value="False" />
         <Keyword name="CH16DELTA"  value="24" />
         <Keyword name="CH16DELAY"  value="-81.92" />
         <Keyword name="CH16USH"  value="True" />
         <Keyword name="CH16GAIN"  value="200" />
         <Keyword name="CH16TR"  value="64" />
         <Keyword name="CH16TH"  value="10000" />
         <Keyword name="CH16DA"  value="37" />
         <Keyword name="CH16AD"  value="21" />
         <Keyword name="CH16NM"  value="BV605" />
         <Keyword name="CH16ID"  value="FL14" />
         <Keyword name="CH15HAVAL"  value="6875000" />
         <Keyword name="CH15AATFL"  value="30000" />
         <Keyword name="CH15HATFL"  value="375" />
         <Keyword name="CH15FLNMS"  value="BV510,Kro,V500,AmCyan" />
         <Keyword name="CH15AS"  value="2" />
         <Keyword name="CH15HS"  value="8" />
         <Keyword name="CH15FL"  value="False" />
         <Keyword name="CH15THUS"  value="False" />
         <Keyword name="CH15DELTA"  value="24" />
         <Keyword name="CH15DELAY"  value="-81.92" />
         <Keyword name="CH15USH"  value="True" />
         <Keyword name="CH15GAIN"  value="45" />
         <Keyword name="CH15TR"  value="64" />
         <Keyword name="CH15TH"  value="10000" />
         <Keyword name="CH15DA"  value="36" />
         <Keyword name="CH15AD"  value="20" />
         <Keyword name="CH15NM"  value="BV510" />
         <Keyword name="CH15ID"  value="FL13" />
         <Keyword name="CH14HAVAL"  value="6875000" />
         <Keyword name="CH14AATFL"  value="30000" />
         <Keyword name="CH14HATFL"  value="375" />
         <Keyword name="CH14FLNMS"  value="PacificBluedye,BV450,eFluor450,BV421,CFP" />
         <Keyword name="CH14AS"  value="2" />
         <Keyword name="CH14HS"  value="8" />
         <Keyword name="CH14FL"  value="False" />
         <Keyword name="CH14THUS"  value="False" />
         <Keyword name="CH14DELTA"  value="24" />
         <Keyword name="CH14DELAY"  value="-81.92" />
         <Keyword name="CH14USH"  value="True" />
         <Keyword name="CH14GAIN"  value="100" />
         <Keyword name="CH14TR"  value="64" />
         <Keyword name="CH14TH"  value="10000" />
         <Keyword name="CH14DA"  value="35" />
         <Keyword name="CH14AD"  value="19" />
         <Keyword name="CH14NM"  value="BV421" />
         <Keyword name="CH14ID"  value="FL12" />
         <Keyword name="CH13HAVAL"  value="6875000" />
         <Keyword name="CH13AATFL"  value="30000" />
         <Keyword name="CH13HATFL"  value="375" />
         <Keyword name="CH13FLNMS"  value="APC-A750,APC-CY7,APC-H7,APC-eFluor780,DRAQ7" />
         <Keyword name="CH13AS"  value="2" />
         <Keyword name="CH13HS"  value="8" />
         <Keyword name="CH13FL"  value="False" />
         <Keyword name="CH13THUS"  value="False" />
         <Keyword name="CH13DELTA"  value="24" />
         <Keyword name="CH13DELAY"  value="39.84" />
         <Keyword name="CH13USH"  value="True" />
         <Keyword name="CH13GAIN"  value="1089" />
         <Keyword name="CH13TR"  value="64" />
         <Keyword name="CH13TH"  value="10000" />
         <Keyword name="CH13DA"  value="0" />
         <Keyword name="CH13AD"  value="0" />
         <Keyword name="CH13NM"  value="APC-A750" />
         <Keyword name="CH13ID"  value="FL11" />
         <Keyword name="CH12HAVAL"  value="6875000" />
         <Keyword name="CH12AATFL"  value="30000" />
         <Keyword name="CH12HATFL"  value="375" />
         <Keyword name="CH12FLNMS"  value="APC-A700,AlexaFluor700,Cy5.5" />
         <Keyword name="CH12AS"  value="2" />
         <Keyword name="CH12HS"  value="8" />
         <Keyword name="CH12FL"  value="False" />
         <Keyword name="CH12THUS"  value="False" />
         <Keyword name="CH12DELTA"  value="24" />
         <Keyword name="CH12DELAY"  value="39.84" />
         <Keyword name="CH12USH"  value="True" />
         <Keyword name="CH12GAIN"  value="627" />
         <Keyword name="CH12TR"  value="64" />
         <Keyword name="CH12TH"  value="10000" />
         <Keyword name="CH12DA"  value="2" />
         <Keyword name="CH12AD"  value="2" />
         <Keyword name="CH12NM"  value="APC-A700" />
         <Keyword name="CH12ID"  value="FL10" />
         <Keyword name="CH11HAVAL"  value="6875000" />
         <Keyword name="CH11AATFL"  value="30000" />
         <Keyword name="CH11HATFL"  value="375" />
         <Keyword name="CH11FLNMS"  value="APC,AlexaFluor647,eFluor660,Cy5" />
         <Keyword name="CH11AS"  value="2" />
         <Keyword name="CH11HS"  value="8" />
         <Keyword name="CH11FL"  value="True" />
         <Keyword name="CH11THUS"  value="False" />
         <Keyword name="CH11DELTA"  value="24" />
         <Keyword name="CH11DELAY"  value="39.84" />
         <Keyword name="CH11USH"  value="True" />
         <Keyword name="CH11GAIN"  value="200" />
         <Keyword name="CH11TR"  value="64" />
         <Keyword name="CH11TH"  value="10000" />
         <Keyword name="CH11DA"  value="1" />
         <Keyword name="CH11AD"  value="1" />
         <Keyword name="CH11NM"  value="APC" />
         <Keyword name="CH11ID"  value="FL9" />
         <Keyword name="CH10HAVAL"  value="6875000" />
         <Keyword name="CH10AATFL"  value="30000" />
         <Keyword name="CH10HATFL"  value="375" />
         <Keyword name="CH10FLNMS"  value="PE-CY7" />
         <Keyword name="CH10AS"  value="2" />
         <Keyword name="CH10HS"  value="8" />
         <Keyword name="CH10FL"  value="False" />
         <Keyword name="CH10THUS"  value="False" />
         <Keyword name="CH10DELTA"  value="24" />
         <Keyword name="CH10DELAY"  value="-37.12" />
         <Keyword name="CH10USH"  value="True" />
         <Keyword name="CH10GAIN"  value="534" />
         <Keyword name="CH10TR"  value="64" />
         <Keyword name="CH10TH"  value="10000" />
         <Keyword name="CH10DA"  value="5" />
         <Keyword name="CH10AD"  value="5" />
         <Keyword name="CH10NM"  value="PE-CY7" />
         <Keyword name="CH10ID"  value="FL8" />
         <Keyword name="CH9HAVAL"  value="6875000" />
         <Keyword name="CH9AATFL"  value="30000" />
         <Keyword name="CH9HATFL"  value="375" />
         <Keyword name="CH9FLNMS"  value="PECY5.5,PE-AF680" />
         <Keyword name="CH9AS"  value="2" />
         <Keyword name="CH9HS"  value="8" />
         <Keyword name="CH9FL"  value="False" />
         <Keyword name="CH9THUS"  value="False" />
         <Keyword name="CH9DELTA"  value="24" />
         <Keyword name="CH9DELAY"  value="-37.12" />
         <Keyword name="CH9USH"  value="True" />
         <Keyword name="CH9GAIN"  value="163" />
         <Keyword name="CH9TR"  value="64" />
         <Keyword name="CH9TH"  value="10000" />
         <Keyword name="CH9DA"  value="3" />
         <Keyword name="CH9AD"  value="3" />
         <Keyword name="CH9NM"  value="PECY5.5" />
         <Keyword name="CH9ID"  value="FL7" />
         <Keyword name="CH8HAVAL"  value="6875000" />
         <Keyword name="CH8AATFL"  value="30000" />
         <Keyword name="CH8HATFL"  value="375" />
         <Keyword name="CH8FLNMS"  value="PE-CY5,7-AAD" />
         <Keyword name="CH8AS"  value="2" />
         <Keyword name="CH8HS"  value="8" />
         <Keyword name="CH8FL"  value="False" />
         <Keyword name="CH8THUS"  value="False" />
         <Keyword name="CH8DELTA"  value="24" />
         <Keyword name="CH8DELAY"  value="-37.12" />
         <Keyword name="CH8USH"  value="True" />
         <Keyword name="CH8GAIN"  value="100" />
         <Keyword name="CH8TR"  value="64" />
         <Keyword name="CH8TH"  value="10000" />
         <Keyword name="CH8DA"  value="7" />
         <Keyword name="CH8AD"  value="7" />
         <Keyword name="CH8NM"  value="PE-CY5" />
         <Keyword name="CH8ID"  value="FL6" />
         <Keyword name="CH7HAVAL"  value="6875000" />
         <Keyword name="CH7AATFL"  value="30000" />
         <Keyword name="CH7HATFL"  value="375" />
         <Keyword name="CH7FLNMS"  value="ECD,mCherry,PE-CF594,PIPE-AF610,PE-TexasRED,PI" />
         <Keyword name="CH7AS"  value="2" />
         <Keyword name="CH7HS"  value="8" />
         <Keyword name="CH7FL"  value="True" />
         <Keyword name="CH7THUS"  value="False" />
         <Keyword name="CH7DELTA"  value="24" />
         <Keyword name="CH7DELAY"  value="-37.12" />
         <Keyword name="CH7USH"  value="True" />
         <Keyword name="CH7GAIN"  value="200" />
         <Keyword name="CH7TR"  value="64" />
         <Keyword name="CH7TH"  value="10000" />
         <Keyword name="CH7DA"  value="4" />
         <Keyword name="CH7AD"  value="4" />
         <Keyword name="CH7NM"  value="PI" />
         <Keyword name="CH7ID"  value="FL5" />
         <Keyword name="CH6HAVAL"  value="6875000" />
         <Keyword name="CH6AATFL"  value="30000" />
         <Keyword name="CH6HATFL"  value="375" />
         <Keyword name="CH6FLNMS"  value="PE,DsRed,RFP" />
         <Keyword name="CH6AS"  value="2" />
         <Keyword name="CH6HS"  value="8" />
         <Keyword name="CH6FL"  value="False" />
         <Keyword name="CH6THUS"  value="False" />
         <Keyword name="CH6DELTA"  value="24" />
         <Keyword name="CH6DELAY"  value="-37.12" />
         <Keyword name="CH6USH"  value="True" />
         <Keyword name="CH6GAIN"  value="150" />
         <Keyword name="CH6TR"  value="64" />
         <Keyword name="CH6TH"  value="10000" />
         <Keyword name="CH6DA"  value="6" />
         <Keyword name="CH6AD"  value="6" />
         <Keyword name="CH6NM"  value="PE" />
         <Keyword name="CH6ID"  value="FL4" />
         <Keyword name="CH5HAVAL"  value="6875000" />
         <Keyword name="CH5AATFL"  value="30000" />
         <Keyword name="CH5HATFL"  value="375" />
         <Keyword name="CH5FLNMS"  value="Percp,Percp-cy5.5" />
         <Keyword name="CH5AS"  value="2" />
         <Keyword name="CH5HS"  value="8" />
         <Keyword name="CH5FL"  value="False" />
         <Keyword name="CH5THUS"  value="False" />
         <Keyword name="CH5DELTA"  value="24" />
         <Keyword name="CH5DELAY"  value="0.16" />
         <Keyword name="CH5USH"  value="True" />
         <Keyword name="CH5GAIN"  value="470" />
         <Keyword name="CH5TR"  value="64" />
         <Keyword name="CH5TH"  value="10000" />
         <Keyword name="CH5DA"  value="19" />
         <Keyword name="CH5AD"  value="11" />
         <Keyword name="CH5NM"  value="Percp" />
         <Keyword name="CH5ID"  value="FL3" />
         <Keyword name="CH4HAVAL"  value="6875000" />
         <Keyword name="CH4AATFL"  value="30000" />
         <Keyword name="CH4HATFL"  value="375" />
         <Keyword name="CH4FLNMS"  value="ECD-1" />
         <Keyword name="CH4AS"  value="2" />
         <Keyword name="CH4HS"  value="8" />
         <Keyword name="CH4FL"  value="False" />
         <Keyword name="CH4THUS"  value="False" />
         <Keyword name="CH4DELTA"  value="24" />
         <Keyword name="CH4DELAY"  value="0.16" />
         <Keyword name="CH4USH"  value="True" />
         <Keyword name="CH4GAIN"  value="206" />
         <Keyword name="CH4TR"  value="64" />
         <Keyword name="CH4TH"  value="10000" />
         <Keyword name="CH4DA"  value="18" />
         <Keyword name="CH4AD"  value="10" />
         <Keyword name="CH4NM"  value="ECD-1" />
         <Keyword name="CH4ID"  value="FL2" />
         <Keyword name="CH3HAVAL"  value="6875000" />
         <Keyword name="CH3AATFL"  value="30000" />
         <Keyword name="CH3HATFL"  value="375" />
         <Keyword name="CH3FLNMS"  value="FITC,AF488,CFSE,Fluo-3,BB515,YFP,EGFP,GFP" />
         <Keyword name="CH3AS"  value="2" />
         <Keyword name="CH3HS"  value="8" />
         <Keyword name="CH3FL"  value="True" />
         <Keyword name="CH3THUS"  value="False" />
         <Keyword name="CH3DELTA"  value="24" />
         <Keyword name="CH3DELAY"  value="0.16" />
         <Keyword name="CH3USH"  value="True" />
         <Keyword name="CH3GAIN"  value="10" />
         <Keyword name="CH3TR"  value="64" />
         <Keyword name="CH3TH"  value="10000" />
         <Keyword name="CH3DA"  value="17" />
         <Keyword name="CH3AD"  value="9" />
         <Keyword name="CH3NM"  value="FITC" />
         <Keyword name="CH3ID"  value="FL1" />
         <Keyword name="CH2HAVAL"  value="6875000" />
         <Keyword name="CH2AATFL"  value="30000" />
         <Keyword name="CH2HATFL"  value="375" />
         <Keyword name="CH2FLNMS"  value="SSC" />
         <Keyword name="CH2AS"  value="2" />
         <Keyword name="CH2HS"  value="8" />
         <Keyword name="CH2FL"  value="False" />
         <Keyword name="CH2THUS"  value="False" />
         <Keyword name="CH2DELTA"  value="24" />
         <Keyword name="CH2DELAY"  value="0.16" />
         <Keyword name="CH2USH"  value="True" />
         <Keyword name="CH2GAIN"  value="100" />
         <Keyword name="CH2TR"  value="64" />
         <Keyword name="CH2TH"  value="10000" />
         <Keyword name="CH2DA"  value="16" />
         <Keyword name="CH2AD"  value="8" />
         <Keyword name="CH2NM"  value="SSC" />
         <Keyword name="CH2ID"  value="SSC" />
         <Keyword name="CH1HAVAL"  value="5000000" />
         <Keyword name="CH1AATFL"  value="30000" />
         <Keyword name="CH1HATFL"  value="375" />
         <Keyword name="CH1AS"  value="2" />
         <Keyword name="CH1HS"  value="8" />
         <Keyword name="CH1FL"  value="False" />
         <Keyword name="CH1THUS"  value="False" />
         <Keyword name="CH1DELTA"  value="24" />
         <Keyword name="CH1DELAY"  value="0.16" />
         <Keyword name="CH1USH"  value="True" />
         <Keyword name="CH1GAIN"  value="60" />
         <Keyword name="CH1TR"  value="64" />
         <Keyword name="CH1TH"  value="10000" />
         <Keyword name="CH1DA"  value="22" />
         <Keyword name="CH1AD"  value="14" />
         <Keyword name="CH1NM"  value="FSC" />
         <Keyword name="CH1ID"  value="FSC" />
         <Keyword name="CHAR"  value="21" />
         <Keyword name="FLDSM"  value="30" />
         <Keyword name="$CYTSN"  value="BB04004" />
         <Keyword name="SN"  value="BB04004" />
         <Keyword name="COMPGAINA"  value="10200200" />
         <Keyword name="COMPA"  value="100010001" />
         <Keyword name="COMPAFA"  value="000" />
         <Keyword name="COMPBGA"  value="03000030000" />
         <Keyword name="COMPCHA"  value="FITCPIAPC" />
         <Keyword name="COMPGAINH"  value="10200200" />
         <Keyword name="COMPH"  value="100010001" />
         <Keyword name="COMPAFH"  value="000" />
         <Keyword name="COMPBGH"  value="0375375" />
         <Keyword name="COMPCHH"  value="FITCPIAPC" />
         <Keyword name="AHCOMPSYNC"  value="False" />
         <Keyword name="USCOMP"  value="True" />
         <Keyword name="DURTIM"  value="167.146500" />
         <Keyword name="$OP"  value="hp" />
         <Keyword name="$VOL"  value="125967.1" />
         <Keyword name="RCD"  value="True" />
         <Keyword name="FLLW"  value="True" />
         <Keyword name="IMPTTB"  value="False" />
         <Keyword name="$ABRT"  value="226" />
         <Keyword name="$LOST"  value="0" />
         <Keyword name="P12DISPLAY"  value="LIN" />
         <Keyword name="$P12G"  value="1.0" />
         <Keyword name="$P12E"  value="0,0" />
         <Keyword name="$P12B"  value="32" />
         <Keyword name="$P12R"  value="256" />
         <Keyword name="$P12S"  value="Time" />
         <Keyword name="$P12N"  value="Time" />
         <Keyword name="P11DISPLAY"  value="LIN" />
         <Keyword name="$P11G"  value="1.0" />
         <Keyword name="$P11E"  value="0,0" />
         <Keyword name="$P11B"  value="32" />
         <Keyword name="$P11R"  value="10000" />
         <Keyword name="$P11S"  value="FSC-Width" />
         <Keyword name="$P11N"  value="FSC-Width" />
         <Keyword name="P10DISPLAY"  value="LOG" />
         <Keyword name="$P10G"  value="1.0" />
         <Keyword name="$P10E"  value="0,0" />
         <Keyword name="$P10B"  value="32" />
         <Keyword name="$P10R"  value="16777216" />
         <Keyword name="$P10S"  value="APC-A" />
         <Keyword name="$P10N"  value="FL9-A" />
         <Keyword name="P9DISPLAY"  value="LOG" />
         <Keyword name="$P9G"  value="1.0" />
         <Keyword name="$P9E"  value="0,0" />
         <Keyword name="$P9B"  value="32" />
         <Keyword name="$P9R"  value="16777216" />
         <Keyword name="$P9S"  value="APC-H" />
         <Keyword name="$P9N"  value="FL9-H" />
         <Keyword name="P8DISPLAY"  value="LOG" />
         <Keyword name="$P8G"  value="1.0" />
         <Keyword name="$P8E"  value="0,0" />
         <Keyword name="$P8B"  value="32" />
         <Keyword name="$P8R"  value="16777216" />
         <Keyword name="$P8S"  value="PI-A" />
         <Keyword name="$P8N"  value="FL5-A" />
         <Keyword name="P7DISPLAY"  value="LOG" />
         <Keyword name="$P7G"  value="1.0" />
         <Keyword name="$P7E"  value="0,0" />
         <Keyword name="$P7B"  value="32" />
         <Keyword name="$P7R"  value="16777216" />
         <Keyword name="$P7S"  value="PI-H" />
         <Keyword name="$P7N"  value="FL5-H" />
         <Keyword name="P6DISPLAY"  value="LOG" />
         <Keyword name="$P6G"  value="1.0" />
         <Keyword name="$P6E"  value="0,0" />
         <Keyword name="$P6B"  value="32" />
         <Keyword name="$P6R"  value="16777216" />
         <Keyword name="$P6S"  value="FITC-A" />
         <Keyword name="$P6N"  value="FL1-A" />
         <Keyword name="P5DISPLAY"  value="LOG" />
         <Keyword name="$P5G"  value="1.0" />
         <Keyword name="$P5E"  value="0,0" />
         <Keyword name="$P5B"  value="32" />
         <Keyword name="$P5R"  value="16777216" />
         <Keyword name="$P5S"  value="FITC-H" />
         <Keyword name="$P5N"  value="FL1-H" />
         <Keyword name="P4DISPLAY"  value="LIN" />
         <Keyword name="$P4G"  value="1.0" />
         <Keyword name="$P4E"  value="0,0" />
         <Keyword name="$P4B"  value="32" />
         <Keyword name="$P4R"  value="16777216" />
         <Keyword name="$P4S"  value="SSC-A" />
         <Keyword name="$P4N"  value="SSC-A" />
         <Keyword name="P3DISPLAY"  value="LIN" />
         <Keyword name="$P3G"  value="1.0" />
         <Keyword name="$P3E"  value="0,0" />
         <Keyword name="$P3B"  value="32" />
         <Keyword name="$P3R"  value="16777216" />
         <Keyword name="$P3S"  value="SSC-H" />
         <Keyword name="$P3N"  value="SSC-H" />
         <Keyword name="P2DISPLAY"  value="LIN" />
         <Keyword name="$P2G"  value="1.0" />
         <Keyword name="$P2E"  value="0,0" />
         <Keyword name="$P2B"  value="32" />
         <Keyword name="$P2R"  value="16777216" />
         <Keyword name="$P2S"  value="FSC-A" />
         <Keyword name="$P2N"  value="FSC-A" />
         <Keyword name="P1DISPLAY"  value="LIN" />
         <Keyword name="$P1G"  value="1.0" />
         <Keyword name="$P1E"  value="0,0" />
         <Keyword name="$P1B"  value="32" />
         <Keyword name="$P1R"  value="16777216" />
         <Keyword name="$P1S"  value="FSC-H" />
         <Keyword name="$P1N"  value="FSC-H" />
         <Keyword name="$TIMESTEP"  value="0.00002" />
         <Keyword name="USRCVOL"  value="False" />
         <Keyword name="RCVOL"  value="10" />
         <Keyword name="USRCTIM"  value="True" />
         <Keyword name="$SPILLOVER"  value="6,FL1-H,FL5-H,FL9-H,FL1-A,FL5-A,FL9-A,1,0,0,0,0,0,0,1,0,0,0,0,0,0,1,0,0,0,0,0,0,1,0,0,0,0,0,0,1,0,0,0,0,0,0,1" />
         <Keyword name="RCTIM"  value="600" />
         <Keyword name="CGID"  value="fd8328da-7d61-474f-ace3-6bd6163cefc1" />
         <Keyword name="CGNM"  value="P2" />
         <Keyword name="USRCTOT"  value="True" />
         <Keyword name="RCTOT"  value="10000" />
         <Keyword name="$CYT"  value="CytoFLEX LX" />
         <Keyword name="$DATE"  value="09-Jul-2021" />
         <Keyword name="$ETIM"  value="14:49:26" />
         <Keyword name="$BTIM"  value="14:46:39" />
         <Keyword name="$PAR"  value="12" />
         <Keyword name="TBNM"  value="1783-1-1" />
         <Keyword name="TBID"  value="65763220-208e-4d9e-8e14-5cfe1d20f52b" />
         <Keyword name="CYTEXPERTFIL"  value="True" />
         <Keyword name="$NEXTDATA"  value="0" />
         <Keyword name="$DATATYPE"  value="F" />
         <Keyword name="$BYTEORD"  value="4,3,2,1" />
         <Keyword name="$MODE"  value="L" />
         <Keyword name="$SYS"  value="Microsoft Windows NT 6.1.7601 Service Pack 1" />
         <Keyword name="$FIL"  value="1783-1-1.fcs" />
         <Keyword name="FILVER"  value="1" />
         <Keyword name="$TOT"  value="0000000000022137" />
         <Keyword name="$ENDANALYSIS"  value="0" />
         <Keyword name="$BEGINANALYSIS"  value="0" />
         <Keyword name="$ENDDATA"  value="0000000001070991" />
         <Keyword name="$BEGINDATA"  value="0000000000008416" />
         <Keyword name="$ENDSTEXT"  value="0" />
         <Keyword name="$BEGINSTEXT"  value="0" />
         <Keyword name="FJ_FCS_VERSION"  value="3" />
       </Keywords>
       <SampleNode name="1783-1-1.fcs"  annotation=""  owningGroup=""  expanded="1"  sortPriority="10"  count="22137"  sampleID="3" >
         <Graph smoothing="0"  backColor="#ffffff"  foreColor="#000000"  type="Pseudocolor"  fast="1"  rowCount="22137" >
           <Axis dimension="x"  name="FSC-H"  label=""  auto="auto" />
           <Axis dimension="y"  name="SSC-H"  label=""  auto="auto" />
           <GraphSettings level="5%"  smoothingHighResolution="1"  contourHighResolution="1"  histogramSmoothingCount="0"  graphResolution="256"  showOutliers="0"  drawLargeDots="0"  dotsToDraw="8000"  tint="le.chartfill.tinted.40"  lineWeight="le.lineweight.normal"  lineStyle="le.linestyle.solid" />
           <GraphEnvironment showGrid="0"  showAxes="tnlTNL"  showGates="1"  showFreqOnPlots="1"  showGateNameOnPlots="1"  showMedians="0"  showUncomped="0"  addEventParam="0"  lastYAxisName="" >
             <TextTraits font="SansSerif"  size="12"  name="Labels"  style="plain"  color="#000000"  background="#00ffffff"  just="left" />
             <TextTraits font="SansSerif"  size="12"  name="LayoutGates"  style="plain"  color="#000000"  background="#00ffffff"  just="left" />
             <TextTraits font="SansSerif"  size="10"  name="Numbers"  style="plain"  color="#000000"  background="#00ffffff"  just="left" />
             <TextTraits font="SansSerif"  size="10"  name="Legend"  style="plain"  color="#000000"  background="#00ffffff"  just="left" />
             <WindowPosition x="1208"  y="24"  width="390"  height="520"  displayed="1"  panelState="---" />
           </GraphEnvironment>
         </Graph>
         <Subpopulations>
           <Population name="Lymphocytes"  annotation=""  owningGroup=""  expanded="1"  sortPriority="10"  count="13049" >
             <Graph smoothing="0"  backColor="#ffffff"  foreColor="#000000"  type="Pseudocolor"  fast="1"  rowCount="22137" >
               <Axis dimension="x"  name="FL9-A"  label=""  auto="auto" />
               <Axis dimension="y"  name="FL5-A"  label=""  auto="auto" />
               <GraphSettings level="5%"  smoothingHighResolution="1"  contourHighResolution="1"  histogramSmoothingCount="0"  graphResolution="256"  showOutliers="0"  drawLargeDots="0"  dotsToDraw="8000"  tint="le.chartfill.tinted.40"  lineWeight="le.lineweight.normal"  lineStyle="le.linestyle.solid" />
               <GraphEnvironment showGrid="0"  showAxes="tnlTNL"  showGates="1"  showFreqOnPlots="1"  showGateNameOnPlots="1"  showMedians="0"  showUncomped="0"  addEventParam="0"  lastYAxisName="" >
                 <TextTraits font="SansSerif"  size="12"  name="Labels"  style="plain"  color="#000000"  background="#00ffffff"  just="left" />
                 <TextTraits font="SansSerif"  size="12"  name="LayoutGates"  style="plain"  color="#000000"  background="#00ffffff"  just="left" />
                 <TextTraits font="SansSerif"  size="10"  name="Numbers"  style="plain"  color="#000000"  background="#00ffffff"  just="left" />
                 <TextTraits font="SansSerif"  size="10"  name="Legend"  style="plain"  color="#000000"  background="#00ffffff"  just="left" />
                 <WindowPosition x="1208"  y="24"  width="390"  height="520"  displayed="1"  panelState="---" />
               </GraphEnvironment>
               <WindowPosition x="1208"  y="24"  width="390"  height="520"  displayed="1" />
             </Graph>
             <Gate gating:id="ID689611090" >
               <gating:PolygonGate eventsInside="1"  annoOffsetX="0"  annoOffsetY="0"  tint="#000000"  isTinted="0"  lineWeight="Normal"  userDefined="1"  quadId="-1"  gateResolution="256" >
                 <gating:dimension>
                   <data-type:fcs-dimension data-type:name="FSC-H" />
                 </gating:dimension>
                 <gating:dimension>
                   <data-type:fcs-dimension data-type:name="SSC-H" />
                 </gating:dimension>
                 <gating:vertex>
                   <gating:coordinate data-type:value="705880.2941176471" />
                   <gating:coordinate data-type:value="174444.7356828194" />
                 </gating:vertex>
                 <gating:vertex>
                   <gating:coordinate data-type:value="231928.7394957983" />
                   <gating:coordinate data-type:value="67836.563876652" />
                 </gating:vertex>
                 <gating:vertex>
                   <gating:coordinate data-type:value="126045.9453781513" />
                   <gating:coordinate data-type:value="358586.1233480176" />
                 </gating:vertex>
                 <gating:vertex>
                   <gating:coordinate data-type:value="85709.6428571429" />
                   <gating:coordinate data-type:value="978851.8502202644" />
                 </gating:vertex>
                 <gating:vertex>
                   <gating:coordinate data-type:value="121003.9075630252" />
                   <gating:coordinate data-type:value="1657267.4889867841" />
                 </gating:vertex>
                 <gating:vertex>
                   <gating:coordinate data-type:value="231928.7394957983" />
                   <gating:coordinate data-type:value="2093391.8281938324" />
                 </gating:vertex>
                 <gating:vertex>
                   <gating:coordinate data-type:value="968066.2605042016" />
                   <gating:coordinate data-type:value="2200000" />
                 </gating:vertex>
                 <gating:vertex>
                   <gating:coordinate data-type:value="1129411.4705882352" />
                   <gating:coordinate data-type:value="1948017.04845815" />
                 </gating:vertex>
                 <gating:vertex>
                   <gating:coordinate data-type:value="1179831.8487394957" />
                   <gating:coordinate data-type:value="1259909.757709251" />
                 </gating:vertex>
                 <gating:vertex>
                   <gating:coordinate data-type:value="1119327.3949579832" />
                   <gating:coordinate data-type:value="678410.6387665198" />
                 </gating:vertex>
                 <gating:vertex>
                   <gating:coordinate data-type:value="917645.8823529412" />
                   <gating:coordinate data-type:value="281052.9074889868" />
                 </gating:vertex>
                 <gating:vertex>
                   <gating:coordinate data-type:value="736132.5210084034" />
                   <gating:coordinate data-type:value="184136.3876651982" />
                 </gating:vertex>
               </gating:PolygonGate>
             </Gate>
             <Subpopulations>
               <Population name="Q1: APC-A- , PI-A+"  annotation=""  owningGroup=""  expanded="1"  sortPriority="10"  count="796" >
                 <Graph smoothing="0"  backColor="#ffffff"  foreColor="#000000"  type="Pseudocolor"  fast="1"  rowCount="22137" >
                   <Axis dimension="x"  name="FL9-A"  label=""  auto="auto" />
                   <Axis dimension="y"  name="FL5-A"  label=""  auto="auto" />
                   <GraphSettings level="5%"  smoothingHighResolution="1"  contourHighResolution="1"  histogramSmoothingCount="0"  graphResolution="256"  showOutliers="0"  drawLargeDots="0"  dotsToDraw="8000"  tint="le.chartfill.tinted.40"  lineWeight="le.lineweight.normal"  lineStyle="le.linestyle.solid" />
                   <GraphEnvironment showGrid="0"  showAxes="tnlTNL"  showGates="1"  showFreqOnPlots="1"  showGateNameOnPlots="1"  showMedians="0"  showUncomped="0"  addEventParam="0"  lastYAxisName="" >
                    <TextTraits font="SansSerif"  size="12"  name="Labels"  style="plain"  color="#000000"  background="#00ffffff"  just="left" />
                    <TextTraits font="SansSerif"  size="12"  name="LayoutGates"  style="plain"  color="#000000"  background="#00ffffff"  just="left" />
                    <TextTraits font="SansSerif"  size="10"  name="Numbers"  style="plain"  color="#000000"  background="#00ffffff"  just="left" />
                    <TextTraits font="SansSerif"  size="10"  name="Legend"  style="plain"  color="#000000"  background="#00ffffff"  just="left" />
                    <WindowPosition x="1208"  y="24"  width="390"  height="520"  displayed="1"  panelState="---" />
                   </GraphEnvironment>
                 </Graph>
                 <Gate gating:id="ID362780484"  gating:parent_id="ID689611090" >
                   <gating:RectangleGate eventsInside="1"  annoOffsetX="0"  annoOffsetY="0"  tint="#000000"  isTinted="0"  lineWeight="Normal"  userDefined="1"  percentX="0"  percentY="0" >
                    <gating:dimension gating:max="18287.58481301252" >
                    <data-type:fcs-dimension data-type:name="FL9-A" />
                    </gating:dimension>
                    <gating:dimension gating:min="48420.551715832524" >
                    <data-type:fcs-dimension data-type:name="FL5-A" />
                    </gating:dimension>
                   </gating:RectangleGate>
                 </Gate>
               </Population>
               <Population name="Q2: APC-A+ , PI-A+"  annotation=""  owningGroup=""  expanded="1"  sortPriority="10"  count="1025" >
                 <Graph smoothing="0"  backColor="#ffffff"  foreColor="#000000"  type="Pseudocolor"  fast="1"  rowCount="22137" >
                   <Axis dimension="x"  name="FL9-A"  label=""  auto="auto" />
                   <Axis dimension="y"  name="FL5-A"  label=""  auto="auto" />
                   <GraphSettings level="5%"  smoothingHighResolution="1"  contourHighResolution="1"  histogramSmoothingCount="0"  graphResolution="256"  showOutliers="0"  drawLargeDots="0"  dotsToDraw="8000"  tint="le.chartfill.tinted.40"  lineWeight="le.lineweight.normal"  lineStyle="le.linestyle.solid" />
                   <GraphEnvironment showGrid="0"  showAxes="tnlTNL"  showGates="1"  showFreqOnPlots="1"  showGateNameOnPlots="1"  showMedians="0"  showUncomped="0"  addEventParam="0"  lastYAxisName="" >
                    <TextTraits font="SansSerif"  size="12"  name="Labels"  style="plain"  color="#000000"  background="#00ffffff"  just="left" />
                    <TextTraits font="SansSerif"  size="12"  name="LayoutGates"  style="plain"  color="#000000"  background="#00ffffff"  just="left" />
                    <TextTraits font="SansSerif"  size="10"  name="Numbers"  style="plain"  color="#000000"  background="#00ffffff"  just="left" />
                    <TextTraits font="SansSerif"  size="10"  name="Legend"  style="plain"  color="#000000"  background="#00ffffff"  just="left" />
                    <WindowPosition x="1208"  y="24"  width="390"  height="520"  displayed="1"  panelState="---" />
                   </GraphEnvironment>
                 </Graph>
                 <Gate gating:id="ID545520755"  gating:parent_id="ID689611090" >
                   <gating:RectangleGate eventsInside="1"  annoOffsetX="0"  annoOffsetY="0"  tint="#000000"  isTinted="0"  lineWeight="Normal"  userDefined="1"  percentX="0"  percentY="0" >
                    <gating:dimension gating:min="18287.58481301252" >
                    <data-type:fcs-dimension data-type:name="FL9-A" />
                    </gating:dimension>
                    <gating:dimension gating:min="48420.551715832524" >
                    <data-type:fcs-dimension data-type:name="FL5-A" />
                    </gating:dimension>
                   </gating:RectangleGate>
                 </Gate>
               </Population>
               <Population name="Q3: APC-A+ , PI-A-"  annotation=""  owningGroup=""  expanded="1"  sortPriority="10"  count="833" >
                 <Graph smoothing="0"  backColor="#ffffff"  foreColor="#000000"  type="Pseudocolor"  fast="1"  rowCount="22137" >
                   <Axis dimension="x"  name="FL9-A"  label=""  auto="auto" />
                   <Axis dimension="y"  name="FL5-A"  label=""  auto="auto" />
                   <GraphSettings level="5%"  smoothingHighResolution="1"  contourHighResolution="1"  histogramSmoothingCount="0"  graphResolution="256"  showOutliers="0"  drawLargeDots="0"  dotsToDraw="8000"  tint="le.chartfill.tinted.40"  lineWeight="le.lineweight.normal"  lineStyle="le.linestyle.solid" />
                   <GraphEnvironment showGrid="0"  showAxes="tnlTNL"  showGates="1"  showFreqOnPlots="1"  showGateNameOnPlots="1"  showMedians="0"  showUncomped="0"  addEventParam="0"  lastYAxisName="" >
                    <TextTraits font="SansSerif"  size="12"  name="Labels"  style="plain"  color="#000000"  background="#00ffffff"  just="left" />
                    <TextTraits font="SansSerif"  size="12"  name="LayoutGates"  style="plain"  color="#000000"  background="#00ffffff"  just="left" />
                    <TextTraits font="SansSerif"  size="10"  name="Numbers"  style="plain"  color="#000000"  background="#00ffffff"  just="left" />
                    <TextTraits font="SansSerif"  size="10"  name="Legend"  style="plain"  color="#000000"  background="#00ffffff"  just="left" />
                    <WindowPosition x="1208"  y="24"  width="390"  height="520"  displayed="1"  panelState="---" />
                   </GraphEnvironment>
                 </Graph>
                 <Gate gating:id="ID959640242"  gating:parent_id="ID689611090" >
                   <gating:RectangleGate eventsInside="1"  annoOffsetX="0"  annoOffsetY="0"  tint="#000000"  isTinted="0"  lineWeight="Normal"  userDefined="1"  percentX="0"  percentY="0" >
                    <gating:dimension gating:min="18287.58481301252" >
                    <data-type:fcs-dimension data-type:name="FL9-A" />
                    </gating:dimension>
                    <gating:dimension gating:max="48420.551715832524" >
                    <data-type:fcs-dimension data-type:name="FL5-A" />
                    </gating:dimension>
                   </gating:RectangleGate>
                 </Gate>
               </Population>
               <Population name="Q4: APC-A- , PI-A-"  annotation=""  owningGroup=""  expanded="1"  sortPriority="10"  count="10395" >
                 <Graph smoothing="0"  backColor="#ffffff"  foreColor="#000000"  type="Pseudocolor"  fast="1"  rowCount="22137" >
                   <Axis dimension="x"  name="FL9-A"  label=""  auto="auto" />
                   <Axis dimension="y"  name="FL5-A"  label=""  auto="auto" />
                   <GraphSettings level="5%"  smoothingHighResolution="1"  contourHighResolution="1"  histogramSmoothingCount="0"  graphResolution="256"  showOutliers="0"  drawLargeDots="0"  dotsToDraw="8000"  tint="le.chartfill.tinted.40"  lineWeight="le.lineweight.normal"  lineStyle="le.linestyle.solid" />
                   <GraphEnvironment showGrid="0"  showAxes="tnlTNL"  showGates="1"  showFreqOnPlots="1"  showGateNameOnPlots="1"  showMedians="0"  showUncomped="0"  addEventParam="0"  lastYAxisName="" >
                    <TextTraits font="SansSerif"  size="12"  name="Labels"  style="plain"  color="#000000"  background="#00ffffff"  just="left" />
                    <TextTraits font="SansSerif"  size="12"  name="LayoutGates"  style="plain"  color="#000000"  background="#00ffffff"  just="left" />
                    <TextTraits font="SansSerif"  size="10"  name="Numbers"  style="plain"  color="#000000"  background="#00ffffff"  just="left" />
                    <TextTraits font="SansSerif"  size="10"  name="Legend"  style="plain"  color="#000000"  background="#00ffffff"  just="left" />
                    <WindowPosition x="1208"  y="24"  width="390"  height="520"  displayed="1"  panelState="---" />
                   </GraphEnvironment>
                 </Graph>
                 <Gate gating:id="ID1071358324"  gating:parent_id="ID689611090" >
                   <gating:RectangleGate eventsInside="1"  annoOffsetX="0"  annoOffsetY="0"  tint="#000000"  isTinted="0"  lineWeight="Normal"  userDefined="1"  percentX="0"  percentY="0" >
                    <gating:dimension gating:max="18287.58481301252" >
                    <data-type:fcs-dimension data-type:name="FL9-A" />
                    </gating:dimension>
                    <gating:dimension gating:max="48420.551715832524" >
                    <data-type:fcs-dimension data-type:name="FL5-A" />
                    </gating:dimension>
                   </gating:RectangleGate>
                 </Gate>
               </Population>
             </Subpopulations>
           </Population>
         </Subpopulations>
       </SampleNode>
     </Sample>
     <Sample>
       <DataSet uri="file:/E:/课题文章/大鼠脂肪CrRNA文章2019/转染后细胞数据20210622/凋亡-songxinghui20210709/songxinghui20210709/1783-1-2.fcs"  sampleID="4" />
       <Transformations>
         <transforms:linear transforms:minRange="-5"  transforms:maxRange="1200000"  gain="1" >
           <data-type:parameter data-type:name="FSC-H" />
         </transforms:linear>
         <transforms:fasinh transforms:length="256"  transforms:maxRange="12000"  transforms:T="12000"  transforms:A="0.6989700043"  transforms:M="4.079181246" >
           <data-type:parameter data-type:name="FSC-A" />
         </transforms:fasinh>
         <transforms:linear transforms:minRange="-5"  transforms:maxRange="2200000"  gain="1" >
           <data-type:parameter data-type:name="SSC-H" />
         </transforms:linear>
         <transforms:fasinh transforms:length="256"  transforms:maxRange="12000"  transforms:T="12000"  transforms:A="0.6989700043"  transforms:M="4.079181246" >
           <data-type:parameter data-type:name="SSC-A" />
         </transforms:fasinh>
         <transforms:fasinh transforms:length="256"  transforms:maxRange="12000"  transforms:T="12000"  transforms:A="0.6989700043"  transforms:M="4.079181246" >
           <data-type:parameter data-type:name="FL1-H" />
         </transforms:fasinh>
         <transforms:fasinh transforms:length="256"  transforms:maxRange="12000"  transforms:T="12000"  transforms:A="0.6989700043"  transforms:M="4.079181246" >
           <data-type:parameter data-type:name="FL1-A" />
         </transforms:fasinh>
         <transforms:fasinh transforms:length="256"  transforms:maxRange="12000"  transforms:T="12000"  transforms:A="0.6989700043"  transforms:M="4.079181246" >
           <data-type:parameter data-type:name="FL5-H" />
         </transforms:fasinh>
         <transforms:log transforms:offset="100"  transforms:decades="5.079181246" >
           <data-type:parameter data-type:name="FL5-A" />
         </transforms:log>
         <transforms:fasinh transforms:length="256"  transforms:maxRange="12000"  transforms:T="12000"  transforms:A="0.6989700043"  transforms:M="4.079181246" >
           <data-type:parameter data-type:name="FL9-H" />
         </transforms:fasinh>
         <transforms:log transforms:offset="100"  transforms:decades="5.079181246" >
           <data-type:parameter data-type:name="FL9-A" />
         </transforms:log>
         <transforms:fasinh transforms:length="256"  transforms:maxRange="12000"  transforms:T="12000"  transforms:A="0.6989700043"  transforms:M="4.079181246" >
           <data-type:parameter data-type:name="FSC-Width" />
         </transforms:fasinh>
         <transforms:linear transforms:minRange="0"  transforms:maxRange="256"  gain="1" >
           <data-type:parameter data-type:name="Time" />
         </transforms:linear>
       </Transformations>
       <Keywords>
         <Keyword name="SWVER"  value="CytExpert 2.3.1.22" />
         <Keyword name="DGAIN"  value="10" />
         <Keyword name="WCH"  value="FSC" />
         <Keyword name="TRLGC"  value="None" />
         <Keyword name="PCHTP"  value="AutoThreshold" />
         <Keyword name="PCHID"  value="FSC" />
         <Keyword name="CH21HAVAL"  value="6875000" />
         <Keyword name="CH21AATFL"  value="30000" />
         <Keyword name="CH21HATFL"  value="375" />
         <Keyword name="CH21FLNMS"  value="NUV675,HoechstRed,BUV610" />
         <Keyword name="CH21AS"  value="2" />
         <Keyword name="CH21HS"  value="8" />
         <Keyword name="CH21FL"  value="False" />
         <Keyword name="CH21THUS"  value="False" />
         <Keyword name="CH21DELTA"  value="24" />
         <Keyword name="CH21DELAY"  value="74.4" />
         <Keyword name="CH21USH"  value="True" />
         <Keyword name="CH21GAIN"  value="301" />
         <Keyword name="CH21TR"  value="64" />
         <Keyword name="CH21TH"  value="10000" />
         <Keyword name="CH21DA"  value="33" />
         <Keyword name="CH21AD"  value="17" />
         <Keyword name="CH21NM"  value="HoechstRed" />
         <Keyword name="CH21ID"  value="FL19" />
         <Keyword name="CH20HAVAL"  value="6875000" />
         <Keyword name="CH20AATFL"  value="30000" />
         <Keyword name="CH20HATFL"  value="375" />
         <Keyword name="CH20FLNMS"  value="NUV525,BUV496,Indo-1" />
         <Keyword name="CH20AS"  value="2" />
         <Keyword name="CH20HS"  value="8" />
         <Keyword name="CH20FL"  value="False" />
         <Keyword name="CH20THUS"  value="False" />
         <Keyword name="CH20DELTA"  value="24" />
         <Keyword name="CH20DELAY"  value="74.4" />
         <Keyword name="CH20USH"  value="True" />
         <Keyword name="CH20GAIN"  value="232" />
         <Keyword name="CH20TR"  value="64" />
         <Keyword name="CH20TH"  value="10000" />
         <Keyword name="CH20DA"  value="32" />
         <Keyword name="CH20AD"  value="16" />
         <Keyword name="CH20NM"  value="BUV496" />
         <Keyword name="CH20ID"  value="FL18" />
         <Keyword name="CH19HAVAL"  value="6875000" />
         <Keyword name="CH19AATFL"  value="30000" />
         <Keyword name="CH19HATFL"  value="375" />
         <Keyword name="CH19FLNMS"  value="NUV450,BUV395,DAPI,hoechst33258,hoechst33342" />
         <Keyword name="CH19AS"  value="2" />
         <Keyword name="CH19HS"  value="8" />
         <Keyword name="CH19FL"  value="False" />
         <Keyword name="CH19THUS"  value="False" />
         <Keyword name="CH19DELTA"  value="24" />
         <Keyword name="CH19DELAY"  value="74.4" />
         <Keyword name="CH19USH"  value="True" />
         <Keyword name="CH19GAIN"  value="200" />
         <Keyword name="CH19TR"  value="64" />
         <Keyword name="CH19TH"  value="10000" />
         <Keyword name="CH19DA"  value="34" />
         <Keyword name="CH19AD"  value="18" />
         <Keyword name="CH19NM"  value="BUV395" />
         <Keyword name="CH19ID"  value="FL17" />
         <Keyword name="CH18HAVAL"  value="6875000" />
         <Keyword name="CH18AATFL"  value="30000" />
         <Keyword name="CH18HATFL"  value="375" />
         <Keyword name="CH18FLNMS"  value="BV785,QDOT800" />
         <Keyword name="CH18AS"  value="2" />
         <Keyword name="CH18HS"  value="8" />
         <Keyword name="CH18FL"  value="False" />
         <Keyword name="CH18THUS"  value="False" />
         <Keyword name="CH18DELTA"  value="24" />
         <Keyword name="CH18DELAY"  value="-81.92" />
         <Keyword name="CH18USH"  value="True" />
         <Keyword name="CH18GAIN"  value="89" />
         <Keyword name="CH18TR"  value="64" />
         <Keyword name="CH18TH"  value="10000" />
         <Keyword name="CH18DA"  value="39" />
         <Keyword name="CH18AD"  value="23" />
         <Keyword name="CH18NM"  value="BV785" />
         <Keyword name="CH18ID"  value="FL16" />
         <Keyword name="CH17HAVAL"  value="6875000" />
         <Keyword name="CH17AATFL"  value="30000" />
         <Keyword name="CH17HATFL"  value="375" />
         <Keyword name="CH17FLNMS"  value="V660,BV650,QDOT655" />
         <Keyword name="CH17AS"  value="2" />
         <Keyword name="CH17HS"  value="8" />
         <Keyword name="CH17FL"  value="False" />
         <Keyword name="CH17THUS"  value="False" />
         <Keyword name="CH17DELTA"  value="24" />
         <Keyword name="CH17DELAY"  value="-81.92" />
         <Keyword name="CH17USH"  value="True" />
         <Keyword name="CH17GAIN"  value="137" />
         <Keyword name="CH17TR"  value="64" />
         <Keyword name="CH17TH"  value="10000" />
         <Keyword name="CH17DA"  value="38" />
         <Keyword name="CH17AD"  value="22" />
         <Keyword name="CH17NM"  value="BV650" />
         <Keyword name="CH17ID"  value="FL15" />
         <Keyword name="CH16HAVAL"  value="6875000" />
         <Keyword name="CH16AATFL"  value="30000" />
         <Keyword name="CH16HATFL"  value="375" />
         <Keyword name="CH16FLNMS"  value="BV605,QDOT605,Violet610" />
         <Keyword name="CH16AS"  value="2" />
         <Keyword name="CH16HS"  value="8" />
         <Keyword name="CH16FL"  value="False" />
         <Keyword name="CH16THUS"  value="False" />
         <Keyword name="CH16DELTA"  value="24" />
         <Keyword name="CH16DELAY"  value="-81.92" />
         <Keyword name="CH16USH"  value="True" />
         <Keyword name="CH16GAIN"  value="200" />
         <Keyword name="CH16TR"  value="64" />
         <Keyword name="CH16TH"  value="10000" />
         <Keyword name="CH16DA"  value="37" />
         <Keyword name="CH16AD"  value="21" />
         <Keyword name="CH16NM"  value="BV605" />
         <Keyword name="CH16ID"  value="FL14" />
         <Keyword name="CH15HAVAL"  value="6875000" />
         <Keyword name="CH15AATFL"  value="30000" />
         <Keyword name="CH15HATFL"  value="375" />
         <Keyword name="CH15FLNMS"  value="BV510,Kro,V500,AmCyan" />
         <Keyword name="CH15AS"  value="2" />
         <Keyword name="CH15HS"  value="8" />
         <Keyword name="CH15FL"  value="False" />
         <Keyword name="CH15THUS"  value="False" />
         <Keyword name="CH15DELTA"  value="24" />
         <Keyword name="CH15DELAY"  value="-81.92" />
         <Keyword name="CH15USH"  value="True" />
         <Keyword name="CH15GAIN"  value="45" />
         <Keyword name="CH15TR"  value="64" />
         <Keyword name="CH15TH"  value="10000" />
         <Keyword name="CH15DA"  value="36" />
         <Keyword name="CH15AD"  value="20" />
         <Keyword name="CH15NM"  value="BV510" />
         <Keyword name="CH15ID"  value="FL13" />
         <Keyword name="CH14HAVAL"  value="6875000" />
         <Keyword name="CH14AATFL"  value="30000" />
         <Keyword name="CH14HATFL"  value="375" />
         <Keyword name="CH14FLNMS"  value="PacificBluedye,BV450,eFluor450,BV421,CFP" />
         <Keyword name="CH14AS"  value="2" />
         <Keyword name="CH14HS"  value="8" />
         <Keyword name="CH14FL"  value="False" />
         <Keyword name="CH14THUS"  value="False" />
         <Keyword name="CH14DELTA"  value="24" />
         <Keyword name="CH14DELAY"  value="-81.92" />
         <Keyword name="CH14USH"  value="True" />
         <Keyword name="CH14GAIN"  value="100" />
         <Keyword name="CH14TR"  value="64" />
         <Keyword name="CH14TH"  value="10000" />
         <Keyword name="CH14DA"  value="35" />
         <Keyword name="CH14AD"  value="19" />
         <Keyword name="CH14NM"  value="BV421" />
         <Keyword name="CH14ID"  value="FL12" />
         <Keyword name="CH13HAVAL"  value="6875000" />
         <Keyword name="CH13AATFL"  value="30000" />
         <Keyword name="CH13HATFL"  value="375" />
         <Keyword name="CH13FLNMS"  value="APC-A750,APC-CY7,APC-H7,APC-eFluor780,DRAQ7" />
         <Keyword name="CH13AS"  value="2" />
         <Keyword name="CH13HS"  value="8" />
         <Keyword name="CH13FL"  value="False" />
         <Keyword name="CH13THUS"  value="False" />
         <Keyword name="CH13DELTA"  value="24" />
         <Keyword name="CH13DELAY"  value="39.84" />
         <Keyword name="CH13USH"  value="True" />
         <Keyword name="CH13GAIN"  value="1089" />
         <Keyword name="CH13TR"  value="64" />
         <Keyword name="CH13TH"  value="10000" />
         <Keyword name="CH13DA"  value="0" />
         <Keyword name="CH13AD"  value="0" />
         <Keyword name="CH13NM"  value="APC-A750" />
         <Keyword name="CH13ID"  value="FL11" />
         <Keyword name="CH12HAVAL"  value="6875000" />
         <Keyword name="CH12AATFL"  value="30000" />
         <Keyword name="CH12HATFL"  value="375" />
         <Keyword name="CH12FLNMS"  value="APC-A700,AlexaFluor700,Cy5.5" />
         <Keyword name="CH12AS"  value="2" />
         <Keyword name="CH12HS"  value="8" />
         <Keyword name="CH12FL"  value="False" />
         <Keyword name="CH12THUS"  value="False" />
         <Keyword name="CH12DELTA"  value="24" />
         <Keyword name="CH12DELAY"  value="39.84" />
         <Keyword name="CH12USH"  value="True" />
         <Keyword name="CH12GAIN"  value="627" />
         <Keyword name="CH12TR"  value="64" />
         <Keyword name="CH12TH"  value="10000" />
         <Keyword name="CH12DA"  value="2" />
         <Keyword name="CH12AD"  value="2" />
         <Keyword name="CH12NM"  value="APC-A700" />
         <Keyword name="CH12ID"  value="FL10" />
         <Keyword name="CH11HAVAL"  value="6875000" />
         <Keyword name="CH11AATFL"  value="30000" />
         <Keyword name="CH11HATFL"  value="375" />
         <Keyword name="CH11FLNMS"  value="APC,AlexaFluor647,eFluor660,Cy5" />
         <Keyword name="CH11AS"  value="2" />
         <Keyword name="CH11HS"  value="8" />
         <Keyword name="CH11FL"  value="True" />
         <Keyword name="CH11THUS"  value="False" />
         <Keyword name="CH11DELTA"  value="24" />
         <Keyword name="CH11DELAY"  value="39.84" />
         <Keyword name="CH11USH"  value="True" />
         <Keyword name="CH11GAIN"  value="200" />
         <Keyword name="CH11TR"  value="64" />
         <Keyword name="CH11TH"  value="10000" />
         <Keyword name="CH11DA"  value="1" />
         <Keyword name="CH11AD"  value="1" />
         <Keyword name="CH11NM"  value="APC" />
         <Keyword name="CH11ID"  value="FL9" />
         <Keyword name="CH10HAVAL"  value="6875000" />
         <Keyword name="CH10AATFL"  value="30000" />
         <Keyword name="CH10HATFL"  value="375" />
         <Keyword name="CH10FLNMS"  value="PE-CY7" />
         <Keyword name="CH10AS"  value="2" />
         <Keyword name="CH10HS"  value="8" />
         <Keyword name="CH10FL"  value="False" />
         <Keyword name="CH10THUS"  value="False" />
         <Keyword name="CH10DELTA"  value="24" />
         <Keyword name="CH10DELAY"  value="-37.12" />
         <Keyword name="CH10USH"  value="True" />
         <Keyword name="CH10GAIN"  value="534" />
         <Keyword name="CH10TR"  value="64" />
         <Keyword name="CH10TH"  value="10000" />
         <Keyword name="CH10DA"  value="5" />
         <Keyword name="CH10AD"  value="5" />
         <Keyword name="CH10NM"  value="PE-CY7" />
         <Keyword name="CH10ID"  value="FL8" />
         <Keyword name="CH9HAVAL"  value="6875000" />
         <Keyword name="CH9AATFL"  value="30000" />
         <Keyword name="CH9HATFL"  value="375" />
         <Keyword name="CH9FLNMS"  value="PECY5.5,PE-AF680" />
         <Keyword name="CH9AS"  value="2" />
         <Keyword name="CH9HS"  value="8" />
         <Keyword name="CH9FL"  value="False" />
         <Keyword name="CH9THUS"  value="False" />
         <Keyword name="CH9DELTA"  value="24" />
         <Keyword name="CH9DELAY"  value="-37.12" />
         <Keyword name="CH9USH"  value="True" />
         <Keyword name="CH9GAIN"  value="163" />
         <Keyword name="CH9TR"  value="64" />
         <Keyword name="CH9TH"  value="10000" />
         <Keyword name="CH9DA"  value="3" />
         <Keyword name="CH9AD"  value="3" />
         <Keyword name="CH9NM"  value="PECY5.5" />
         <Keyword name="CH9ID"  value="FL7" />
         <Keyword name="CH8HAVAL"  value="6875000" />
         <Keyword name="CH8AATFL"  value="30000" />
         <Keyword name="CH8HATFL"  value="375" />
         <Keyword name="CH8FLNMS"  value="PE-CY5,7-AAD" />
         <Keyword name="CH8AS"  value="2" />
         <Keyword name="CH8HS"  value="8" />
         <Keyword name="CH8FL"  value="False" />
         <Keyword name="CH8THUS"  value="False" />
         <Keyword name="CH8DELTA"  value="24" />
         <Keyword name="CH8DELAY"  value="-37.12" />
         <Keyword name="CH8USH"  value="True" />
         <Keyword name="CH8GAIN"  value="100" />
         <Keyword name="CH8TR"  value="64" />
         <Keyword name="CH8TH"  value="10000" />
         <Keyword name="CH8DA"  value="7" />
         <Keyword name="CH8AD"  value="7" />
         <Keyword name="CH8NM"  value="PE-CY5" />
         <Keyword name="CH8ID"  value="FL6" />
         <Keyword name="CH7HAVAL"  value="6875000" />
         <Keyword name="CH7AATFL"  value="30000" />
         <Keyword name="CH7HATFL"  value="375" />
         <Keyword name="CH7FLNMS"  value="ECD,mCherry,PE-CF594,PIPE-AF610,PE-TexasRED,PI" />
         <Keyword name="CH7AS"  value="2" />
         <Keyword name="CH7HS"  value="8" />
         <Keyword name="CH7FL"  value="True" />
         <Keyword name="CH7THUS"  value="False" />
         <Keyword name="CH7DELTA"  value="24" />
         <Keyword name="CH7DELAY"  value="-37.12" />
         <Keyword name="CH7USH"  value="True" />
         <Keyword name="CH7GAIN"  value="200" />
         <Keyword name="CH7TR"  value="64" />
         <Keyword name="CH7TH"  value="10000" />
         <Keyword name="CH7DA"  value="4" />
         <Keyword name="CH7AD"  value="4" />
         <Keyword name="CH7NM"  value="PI" />
         <Keyword name="CH7ID"  value="FL5" />
         <Keyword name="CH6HAVAL"  value="6875000" />
         <Keyword name="CH6AATFL"  value="30000" />
         <Keyword name="CH6HATFL"  value="375" />
         <Keyword name="CH6FLNMS"  value="PE,DsRed,RFP" />
         <Keyword name="CH6AS"  value="2" />
         <Keyword name="CH6HS"  value="8" />
         <Keyword name="CH6FL"  value="False" />
         <Keyword name="CH6THUS"  value="False" />
         <Keyword name="CH6DELTA"  value="24" />
         <Keyword name="CH6DELAY"  value="-37.12" />
         <Keyword name="CH6USH"  value="True" />
         <Keyword name="CH6GAIN"  value="150" />
         <Keyword name="CH6TR"  value="64" />
         <Keyword name="CH6TH"  value="10000" />
         <Keyword name="CH6DA"  value="6" />
         <Keyword name="CH6AD"  value="6" />
         <Keyword name="CH6NM"  value="PE" />
         <Keyword name="CH6ID"  value="FL4" />
         <Keyword name="CH5HAVAL"  value="6875000" />
         <Keyword name="CH5AATFL"  value="30000" />
         <Keyword name="CH5HATFL"  value="375" />
         <Keyword name="CH5FLNMS"  value="Percp,Percp-cy5.5" />
         <Keyword name="CH5AS"  value="2" />
         <Keyword name="CH5HS"  value="8" />
         <Keyword name="CH5FL"  value="False" />
         <Keyword name="CH5THUS"  value="False" />
         <Keyword name="CH5DELTA"  value="24" />
         <Keyword name="CH5DELAY"  value="0.16" />
         <Keyword name="CH5USH"  value="True" />
         <Keyword name="CH5GAIN"  value="470" />
         <Keyword name="CH5TR"  value="64" />
         <Keyword name="CH5TH"  value="10000" />
         <Keyword name="CH5DA"  value="19" />
         <Keyword name="CH5AD"  value="11" />
         <Keyword name="CH5NM"  value="Percp" />
         <Keyword name="CH5ID"  value="FL3" />
         <Keyword name="CH4HAVAL"  value="6875000" />
         <Keyword name="CH4AATFL"  value="30000" />
         <Keyword name="CH4HATFL"  value="375" />
         <Keyword name="CH4FLNMS"  value="ECD-1" />
         <Keyword name="CH4AS"  value="2" />
         <Keyword name="CH4HS"  value="8" />
         <Keyword name="CH4FL"  value="False" />
         <Keyword name="CH4THUS"  value="False" />
         <Keyword name="CH4DELTA"  value="24" />
         <Keyword name="CH4DELAY"  value="0.16" />
         <Keyword name="CH4USH"  value="True" />
         <Keyword name="CH4GAIN"  value="206" />
         <Keyword name="CH4TR"  value="64" />
         <Keyword name="CH4TH"  value="10000" />
         <Keyword name="CH4DA"  value="18" />
         <Keyword name="CH4AD"  value="10" />
         <Keyword name="CH4NM"  value="ECD-1" />
         <Keyword name="CH4ID"  value="FL2" />
         <Keyword name="CH3HAVAL"  value="6875000" />
         <Keyword name="CH3AATFL"  value="30000" />
         <Keyword name="CH3HATFL"  value="375" />
         <Keyword name="CH3FLNMS"  value="FITC,AF488,CFSE,Fluo-3,BB515,YFP,EGFP,GFP" />
         <Keyword name="CH3AS"  value="2" />
         <Keyword name="CH3HS"  value="8" />
         <Keyword name="CH3FL"  value="True" />
         <Keyword name="CH3THUS"  value="False" />
         <Keyword name="CH3DELTA"  value="24" />
         <Keyword name="CH3DELAY"  value="0.16" />
         <Keyword name="CH3USH"  value="True" />
         <Keyword name="CH3GAIN"  value="10" />
         <Keyword name="CH3TR"  value="64" />
         <Keyword name="CH3TH"  value="10000" />
         <Keyword name="CH3DA"  value="17" />
         <Keyword name="CH3AD"  value="9" />
         <Keyword name="CH3NM"  value="FITC" />
         <Keyword name="CH3ID"  value="FL1" />
         <Keyword name="CH2HAVAL"  value="6875000" />
         <Keyword name="CH2AATFL"  value="30000" />
         <Keyword name="CH2HATFL"  value="375" />
         <Keyword name="CH2FLNMS"  value="SSC" />
         <Keyword name="CH2AS"  value="2" />
         <Keyword name="CH2HS"  value="8" />
         <Keyword name="CH2FL"  value="False" />
         <Keyword name="CH2THUS"  value="False" />
         <Keyword name="CH2DELTA"  value="24" />
         <Keyword name="CH2DELAY"  value="0.16" />
         <Keyword name="CH2USH"  value="True" />
         <Keyword name="CH2GAIN"  value="100" />
         <Keyword name="CH2TR"  value="64" />
         <Keyword name="CH2TH"  value="10000" />
         <Keyword name="CH2DA"  value="16" />
         <Keyword name="CH2AD"  value="8" />
         <Keyword name="CH2NM"  value="SSC" />
         <Keyword name="CH2ID"  value="SSC" />
         <Keyword name="CH1HAVAL"  value="5000000" />
         <Keyword name="CH1AATFL"  value="30000" />
         <Keyword name="CH1HATFL"  value="375" />
         <Keyword name="CH1AS"  value="2" />
         <Keyword name="CH1HS"  value="8" />
         <Keyword name="CH1FL"  value="False" />
         <Keyword name="CH1THUS"  value="False" />
         <Keyword name="CH1DELTA"  value="24" />
         <Keyword name="CH1DELAY"  value="0.16" />
         <Keyword name="CH1USH"  value="True" />
         <Keyword name="CH1GAIN"  value="60" />
         <Keyword name="CH1TR"  value="64" />
         <Keyword name="CH1TH"  value="10000" />
         <Keyword name="CH1DA"  value="22" />
         <Keyword name="CH1AD"  value="14" />
         <Keyword name="CH1NM"  value="FSC" />
         <Keyword name="CH1ID"  value="FSC" />
         <Keyword name="CHAR"  value="21" />
         <Keyword name="FLDSM"  value="60" />
         <Keyword name="$CYTSN"  value="BB04004" />
         <Keyword name="SN"  value="BB04004" />
         <Keyword name="COMPGAINA"  value="10200200" />
         <Keyword name="COMPA"  value="100010001" />
         <Keyword name="COMPAFA"  value="000" />
         <Keyword name="COMPBGA"  value="03000030000" />
         <Keyword name="COMPCHA"  value="FITCPIAPC" />
         <Keyword name="COMPGAINH"  value="10200200" />
         <Keyword name="COMPH"  value="100010001" />
         <Keyword name="COMPAFH"  value="000" />
         <Keyword name="COMPBGH"  value="0375375" />
         <Keyword name="COMPCHH"  value="FITCPIAPC" />
         <Keyword name="AHCOMPSYNC"  value="False" />
         <Keyword name="USCOMP"  value="True" />
         <Keyword name="DURTIM"  value="197.954600" />
         <Keyword name="$OP"  value="hp" />
         <Keyword name="$VOL"  value="124758.9" />
         <Keyword name="RCD"  value="True" />
         <Keyword name="FLLW"  value="True" />
         <Keyword name="IMPTTB"  value="False" />
         <Keyword name="$ABRT"  value="166" />
         <Keyword name="$LOST"  value="0" />
         <Keyword name="P12DISPLAY"  value="LIN" />
         <Keyword name="$P12G"  value="1.0" />
         <Keyword name="$P12E"  value="0,0" />
         <Keyword name="$P12B"  value="32" />
         <Keyword name="$P12R"  value="256" />
         <Keyword name="$P12S"  value="Time" />
         <Keyword name="$P12N"  value="Time" />
         <Keyword name="P11DISPLAY"  value="LIN" />
         <Keyword name="$P11G"  value="1.0" />
         <Keyword name="$P11E"  value="0,0" />
         <Keyword name="$P11B"  value="32" />
         <Keyword name="$P11R"  value="10000" />
         <Keyword name="$P11S"  value="FSC-Width" />
         <Keyword name="$P11N"  value="FSC-Width" />
         <Keyword name="P10DISPLAY"  value="LOG" />
         <Keyword name="$P10G"  value="1.0" />
         <Keyword name="$P10E"  value="0,0" />
         <Keyword name="$P10B"  value="32" />
         <Keyword name="$P10R"  value="16777216" />
         <Keyword name="$P10S"  value="APC-A" />
         <Keyword name="$P10N"  value="FL9-A" />
         <Keyword name="P9DISPLAY"  value="LOG" />
         <Keyword name="$P9G"  value="1.0" />
         <Keyword name="$P9E"  value="0,0" />
         <Keyword name="$P9B"  value="32" />
         <Keyword name="$P9R"  value="16777216" />
         <Keyword name="$P9S"  value="APC-H" />
         <Keyword name="$P9N"  value="FL9-H" />
         <Keyword name="P8DISPLAY"  value="LOG" />
         <Keyword name="$P8G"  value="1.0" />
         <Keyword name="$P8E"  value="0,0" />
         <Keyword name="$P8B"  value="32" />
         <Keyword name="$P8R"  value="16777216" />
         <Keyword name="$P8S"  value="PI-A" />
         <Keyword name="$P8N"  value="FL5-A" />
         <Keyword name="P7DISPLAY"  value="LOG" />
         <Keyword name="$P7G"  value="1.0" />
         <Keyword name="$P7E"  value="0,0" />
         <Keyword name="$P7B"  value="32" />
         <Keyword name="$P7R"  value="16777216" />
         <Keyword name="$P7S"  value="PI-H" />
         <Keyword name="$P7N"  value="FL5-H" />
         <Keyword name="P6DISPLAY"  value="LOG" />
         <Keyword name="$P6G"  value="1.0" />
         <Keyword name="$P6E"  value="0,0" />
         <Keyword name="$P6B"  value="32" />
         <Keyword name="$P6R"  value="16777216" />
         <Keyword name="$P6S"  value="FITC-A" />
         <Keyword name="$P6N"  value="FL1-A" />
         <Keyword name="P5DISPLAY"  value="LOG" />
         <Keyword name="$P5G"  value="1.0" />
         <Keyword name="$P5E"  value="0,0" />
         <Keyword name="$P5B"  value="32" />
         <Keyword name="$P5R"  value="16777216" />
         <Keyword name="$P5S"  value="FITC-H" />
         <Keyword name="$P5N"  value="FL1-H" />
         <Keyword name="P4DISPLAY"  value="LIN" />
         <Keyword name="$P4G"  value="1.0" />
         <Keyword name="$P4E"  value="0,0" />
         <Keyword name="$P4B"  value="32" />
         <Keyword name="$P4R"  value="16777216" />
         <Keyword name="$P4S"  value="SSC-A" />
         <Keyword name="$P4N"  value="SSC-A" />
         <Keyword name="P3DISPLAY"  value="LIN" />
         <Keyword name="$P3G"  value="1.0" />
         <Keyword name="$P3E"  value="0,0" />
         <Keyword name="$P3B"  value="32" />
         <Keyword name="$P3R"  value="16777216" />
         <Keyword name="$P3S"  value="SSC-H" />
         <Keyword name="$P3N"  value="SSC-H" />
         <Keyword name="P2DISPLAY"  value="LIN" />
         <Keyword name="$P2G"  value="1.0" />
         <Keyword name="$P2E"  value="0,0" />
         <Keyword name="$P2B"  value="32" />
         <Keyword name="$P2R"  value="16777216" />
         <Keyword name="$P2S"  value="FSC-A" />
         <Keyword name="$P2N"  value="FSC-A" />
         <Keyword name="P1DISPLAY"  value="LIN" />
         <Keyword name="$P1G"  value="1.0" />
         <Keyword name="$P1E"  value="0,0" />
         <Keyword name="$P1B"  value="32" />
         <Keyword name="$P1R"  value="16777216" />
         <Keyword name="$P1S"  value="FSC-H" />
         <Keyword name="$P1N"  value="FSC-H" />
         <Keyword name="$TIMESTEP"  value="0.00002" />
         <Keyword name="USRCVOL"  value="False" />
         <Keyword name="RCVOL"  value="10" />
         <Keyword name="USRCTIM"  value="True" />
         <Keyword name="$SPILLOVER"  value="6,FL1-H,FL5-H,FL9-H,FL1-A,FL5-A,FL9-A,1,0,0,0,0,0,0,1,0,0,0,0,0,0,1,0,0,0,0,0,0,1,0,0,0,0,0,0,1,0,0,0,0,0,0,1" />
         <Keyword name="RCTIM"  value="600" />
         <Keyword name="CGID"  value="fd8328da-7d61-474f-ace3-6bd6163cefc1" />
         <Keyword name="CGNM"  value="P2" />
         <Keyword name="USRCTOT"  value="True" />
         <Keyword name="RCTOT"  value="10000" />
         <Keyword name="$CYT"  value="CytoFLEX LX" />
         <Keyword name="$DATE"  value="09-Jul-2021" />
         <Keyword name="$ETIM"  value="14:53:43" />
         <Keyword name="$BTIM"  value="14:50:25" />
         <Keyword name="$PAR"  value="12" />
         <Keyword name="TBNM"  value="1783-1-2" />
         <Keyword name="TBID"  value="a64166ac-6e50-4546-89f7-d61d14b5b00f" />
         <Keyword name="CYTEXPERTFIL"  value="True" />
         <Keyword name="$NEXTDATA"  value="0" />
         <Keyword name="$DATATYPE"  value="F" />
         <Keyword name="$BYTEORD"  value="4,3,2,1" />
         <Keyword name="$MODE"  value="L" />
         <Keyword name="$SYS"  value="Microsoft Windows NT 6.1.7601 Service Pack 1" />
         <Keyword name="$FIL"  value="1783-1-2.fcs" />
         <Keyword name="FILVER"  value="1" />
         <Keyword name="$TOT"  value="0000000000020303" />
         <Keyword name="$ENDANALYSIS"  value="0" />
         <Keyword name="$BEGINANALYSIS"  value="0" />
         <Keyword name="$ENDDATA"  value="0000000000982959" />
         <Keyword name="$BEGINDATA"  value="0000000000008416" />
         <Keyword name="$ENDSTEXT"  value="0" />
         <Keyword name="$BEGINSTEXT"  value="0" />
         <Keyword name="FJ_FCS_VERSION"  value="3" />
       </Keywords>
       <SampleNode name="1783-1-2.fcs"  annotation=""  owningGroup=""  expanded="1"  sortPriority="10"  count="20303"  sampleID="4" >
         <Graph smoothing="0"  backColor="#ffffff"  foreColor="#000000"  type="Pseudocolor"  fast="1"  rowCount="20303" >
           <Axis dimension="x"  name="FSC-H"  label=""  auto="auto" />
           <Axis dimension="y"  name="SSC-H"  label=""  auto="auto" />
           <GraphSettings level="5%"  smoothingHighResolution="1"  contourHighResolution="1"  histogramSmoothingCount="0"  graphResolution="256"  showOutliers="0"  drawLargeDots="0"  dotsToDraw="8000"  tint="le.chartfill.tinted.40"  lineWeight="le.lineweight.normal"  lineStyle="le.linestyle.solid" />
           <GraphEnvironment showGrid="0"  showAxes="tnlTNL"  showGates="1"  showFreqOnPlots="1"  showGateNameOnPlots="1"  showMedians="0"  showUncomped="0"  addEventParam="0"  lastYAxisName="" >
             <TextTraits font="SansSerif"  size="12"  name="Labels"  style="plain"  color="#000000"  background="#00ffffff"  just="left" />
             <TextTraits font="SansSerif"  size="12"  name="LayoutGates"  style="plain"  color="#000000"  background="#00ffffff"  just="left" />
             <TextTraits font="SansSerif"  size="10"  name="Numbers"  style="plain"  color="#000000"  background="#00ffffff"  just="left" />
             <TextTraits font="SansSerif"  size="10"  name="Legend"  style="plain"  color="#000000"  background="#00ffffff"  just="left" />
             <WindowPosition x="1208"  y="24"  width="390"  height="520"  displayed="1"  panelState="---" />
           </GraphEnvironment>
         </Graph>
         <Subpopulations>
           <Population name="Lymphocytes"  annotation=""  owningGroup=""  expanded="1"  sortPriority="10"  count="12048" >
             <Graph smoothing="0"  backColor="#ffffff"  foreColor="#000000"  type="Pseudocolor"  fast="1"  rowCount="20303" >
               <Axis dimension="x"  name="FL9-A"  label=""  auto="auto" />
               <Axis dimension="y"  name="FL5-A"  label=""  auto="auto" />
               <GraphSettings level="5%"  smoothingHighResolution="1"  contourHighResolution="1"  histogramSmoothingCount="0"  graphResolution="256"  showOutliers="0"  drawLargeDots="0"  dotsToDraw="8000"  tint="le.chartfill.tinted.40"  lineWeight="le.lineweight.normal"  lineStyle="le.linestyle.solid" />
               <GraphEnvironment showGrid="0"  showAxes="tnlTNL"  showGates="1"  showFreqOnPlots="1"  showGateNameOnPlots="1"  showMedians="0"  showUncomped="0"  addEventParam="0"  lastYAxisName="" >
                 <TextTraits font="SansSerif"  size="12"  name="Labels"  style="plain"  color="#000000"  background="#00ffffff"  just="left" />
                 <TextTraits font="SansSerif"  size="12"  name="LayoutGates"  style="plain"  color="#000000"  background="#00ffffff"  just="left" />
                 <TextTraits font="SansSerif"  size="10"  name="Numbers"  style="plain"  color="#000000"  background="#00ffffff"  just="left" />
                 <TextTraits font="SansSerif"  size="10"  name="Legend"  style="plain"  color="#000000"  background="#00ffffff"  just="left" />
                 <WindowPosition x="1208"  y="24"  width="390"  height="520"  displayed="1"  panelState="---" />
               </GraphEnvironment>
               <WindowPosition x="1208"  y="24"  width="390"  height="520"  displayed="1" />
             </Graph>
             <Gate gating:id="ID609987534" >
               <gating:PolygonGate eventsInside="1"  annoOffsetX="0"  annoOffsetY="0"  tint="#000000"  isTinted="0"  lineWeight="Normal"  userDefined="1"  quadId="-1"  gateResolution="256" >
                 <gating:dimension>
                   <data-type:fcs-dimension data-type:name="FSC-H" />
                 </gating:dimension>
                 <gating:dimension>
                   <data-type:fcs-dimension data-type:name="SSC-H" />
                 </gating:dimension>
                 <gating:vertex>
                   <gating:coordinate data-type:value="665543.9915966387" />
                   <gating:coordinate data-type:value="193828.0396475771" />
                 </gating:vertex>
                 <gating:vertex>
                   <gating:coordinate data-type:value="292433.1932773109" />
                   <gating:coordinate data-type:value="48453.2599118943" />
                 </gating:vertex>
                 <gating:vertex>
                   <gating:coordinate data-type:value="85709.6428571429" />
                   <gating:coordinate data-type:value="571802.4669603525" />
                 </gating:vertex>
                 <gating:vertex>
                   <gating:coordinate data-type:value="126045.9453781513" />
                   <gating:coordinate data-type:value="843168.7224669603" />
                 </gating:vertex>
                 <gating:vertex>
                   <gating:coordinate data-type:value="221844.6638655462" />
                   <gating:coordinate data-type:value="1657267.4889867841" />
                 </gating:vertex>
                 <gating:vertex>
                   <gating:coordinate data-type:value="393273.9495798319" />
                   <gating:coordinate data-type:value="2025550.2643171807" />
                 </gating:vertex>
                 <gating:vertex>
                   <gating:coordinate data-type:value="519324.8949579832" />
                   <gating:coordinate data-type:value="2112775.1321585905" />
                 </gating:vertex>
                 <gating:vertex>
                   <gating:coordinate data-type:value="978150.3361344538" />
                   <gating:coordinate data-type:value="2209691.651982379" />
                 </gating:vertex>
                 <gating:vertex>
                   <gating:coordinate data-type:value="1144537.5840336136" />
                   <gating:coordinate data-type:value="1977092.0044052864" />
                 </gating:vertex>
                 <gating:vertex>
                   <gating:coordinate data-type:value="1174789.8109243698" />
                   <gating:coordinate data-type:value="969160.1982378854" />
                 </gating:vertex>
                 <gating:vertex>
                   <gating:coordinate data-type:value="1144537.5840336136" />
                   <gating:coordinate data-type:value="484577.5991189427" />
                 </gating:vertex>
               </gating:PolygonGate>
             </Gate>
             <Subpopulations>
               <Population name="Q1: APC-A- , PI-A+"  annotation=""  owningGroup=""  expanded="1"  sortPriority="10"  count="589" >
                 <Graph smoothing="0"  backColor="#ffffff"  foreColor="#000000"  type="Pseudocolor"  fast="1"  rowCount="20303" >
                   <Axis dimension="x"  name="FL9-A"  label=""  auto="auto" />
                   <Axis dimension="y"  name="FL5-A"  label=""  auto="auto" />
                   <GraphSettings level="5%"  smoothingHighResolution="1"  contourHighResolution="1"  histogramSmoothingCount="0"  graphResolution="256"  showOutliers="0"  drawLargeDots="0"  dotsToDraw="8000"  tint="le.chartfill.tinted.40"  lineWeight="le.lineweight.normal"  lineStyle="le.linestyle.solid" />
                   <GraphEnvironment showGrid="0"  showAxes="tnlTNL"  showGates="1"  showFreqOnPlots="1"  showGateNameOnPlots="1"  showMedians="0"  showUncomped="0"  addEventParam="0"  lastYAxisName="" >
                    <TextTraits font="SansSerif"  size="12"  name="Labels"  style="plain"  color="#000000"  background="#00ffffff"  just="left" />
                    <TextTraits font="SansSerif"  size="12"  name="LayoutGates"  style="plain"  color="#000000"  background="#00ffffff"  just="left" />
                    <TextTraits font="SansSerif"  size="10"  name="Numbers"  style="plain"  color="#000000"  background="#00ffffff"  just="left" />
                    <TextTraits font="SansSerif"  size="10"  name="Legend"  style="plain"  color="#000000"  background="#00ffffff"  just="left" />
                    <WindowPosition x="1208"  y="24"  width="390"  height="520"  displayed="1"  panelState="---" />
                   </GraphEnvironment>
                 </Graph>
                 <Gate gating:id="ID84689224"  gating:parent_id="ID609987534" >
                   <gating:RectangleGate eventsInside="1"  annoOffsetX="0"  annoOffsetY="0"  tint="#000000"  isTinted="0"  lineWeight="Normal"  userDefined="1"  percentX="0"  percentY="0" >
                    <gating:dimension gating:max="19208.6768738793" >
                    <data-type:fcs-dimension data-type:name="FL9-A" />
                    </gating:dimension>
                    <gating:dimension gating:min="50980.60456858395" >
                    <data-type:fcs-dimension data-type:name="FL5-A" />
                    </gating:dimension>
                   </gating:RectangleGate>
                 </Gate>
               </Population>
               <Population name="Q2: APC-A+ , PI-A+"  annotation=""  owningGroup=""  expanded="1"  sortPriority="10"  count="637" >
                 <Graph smoothing="0"  backColor="#ffffff"  foreColor="#000000"  type="Pseudocolor"  fast="1"  rowCount="20303" >
                   <Axis dimension="x"  name="FL9-A"  label=""  auto="auto" />
                   <Axis dimension="y"  name="FL5-A"  label=""  auto="auto" />
                   <GraphSettings level="5%"  smoothingHighResolution="1"  contourHighResolution="1"  histogramSmoothingCount="0"  graphResolution="256"  showOutliers="0"  drawLargeDots="0"  dotsToDraw="8000"  tint="le.chartfill.tinted.40"  lineWeight="le.lineweight.normal"  lineStyle="le.linestyle.solid" />
                   <GraphEnvironment showGrid="0"  showAxes="tnlTNL"  showGates="1"  showFreqOnPlots="1"  showGateNameOnPlots="1"  showMedians="0"  showUncomped="0"  addEventParam="0"  lastYAxisName="" >
                    <TextTraits font="SansSerif"  size="12"  name="Labels"  style="plain"  color="#000000"  background="#00ffffff"  just="left" />
                    <TextTraits font="SansSerif"  size="12"  name="LayoutGates"  style="plain"  color="#000000"  background="#00ffffff"  just="left" />
                    <TextTraits font="SansSerif"  size="10"  name="Numbers"  style="plain"  color="#000000"  background="#00ffffff"  just="left" />
                    <TextTraits font="SansSerif"  size="10"  name="Legend"  style="plain"  color="#000000"  background="#00ffffff"  just="left" />
                    <WindowPosition x="1208"  y="24"  width="390"  height="520"  displayed="1"  panelState="---" />
                   </GraphEnvironment>
                 </Graph>
                 <Gate gating:id="ID1737613454"  gating:parent_id="ID609987534" >
                   <gating:RectangleGate eventsInside="1"  annoOffsetX="0"  annoOffsetY="0"  tint="#000000"  isTinted="0"  lineWeight="Normal"  userDefined="1"  percentX="0"  percentY="0" >
                    <gating:dimension gating:min="19208.6768738793" >
                    <data-type:fcs-dimension data-type:name="FL9-A" />
                    </gating:dimension>
                    <gating:dimension gating:min="50980.60456858395" >
                    <data-type:fcs-dimension data-type:name="FL5-A" />
                    </gating:dimension>
                   </gating:RectangleGate>
                 </Gate>
               </Population>
               <Population name="Q3: APC-A+ , PI-A-"  annotation=""  owningGroup=""  expanded="1"  sortPriority="10"  count="643" >
                 <Graph smoothing="0"  backColor="#ffffff"  foreColor="#000000"  type="Pseudocolor"  fast="1"  rowCount="20303" >
                   <Axis dimension="x"  name="FL9-A"  label=""  auto="auto" />
                   <Axis dimension="y"  name="FL5-A"  label=""  auto="auto" />
                   <GraphSettings level="5%"  smoothingHighResolution="1"  contourHighResolution="1"  histogramSmoothingCount="0"  graphResolution="256"  showOutliers="0"  drawLargeDots="0"  dotsToDraw="8000"  tint="le.chartfill.tinted.40"  lineWeight="le.lineweight.normal"  lineStyle="le.linestyle.solid" />
                   <GraphEnvironment showGrid="0"  showAxes="tnlTNL"  showGates="1"  showFreqOnPlots="1"  showGateNameOnPlots="1"  showMedians="0"  showUncomped="0"  addEventParam="0"  lastYAxisName="" >
                    <TextTraits font="SansSerif"  size="12"  name="Labels"  style="plain"  color="#000000"  background="#00ffffff"  just="left" />
                    <TextTraits font="SansSerif"  size="12"  name="LayoutGates"  style="plain"  color="#000000"  background="#00ffffff"  just="left" />
                    <TextTraits font="SansSerif"  size="10"  name="Numbers"  style="plain"  color="#000000"  background="#00ffffff"  just="left" />
                    <TextTraits font="SansSerif"  size="10"  name="Legend"  style="plain"  color="#000000"  background="#00ffffff"  just="left" />
                    <WindowPosition x="1208"  y="24"  width="390"  height="520"  displayed="1"  panelState="---" />
                   </GraphEnvironment>
                 </Graph>
                 <Gate gating:id="ID439205825"  gating:parent_id="ID609987534" >
                   <gating:RectangleGate eventsInside="1"  annoOffsetX="0"  annoOffsetY="0"  tint="#000000"  isTinted="0"  lineWeight="Normal"  userDefined="1"  percentX="0"  percentY="0" >
                    <gating:dimension gating:min="19208.6768738793" >
                    <data-type:fcs-dimension data-type:name="FL9-A" />
                    </gating:dimension>
                    <gating:dimension gating:max="50980.60456858395" >
                    <data-type:fcs-dimension data-type:name="FL5-A" />
                    </gating:dimension>
                   </gating:RectangleGate>
                 </Gate>
               </Population>
               <Population name="Q4: APC-A- , PI-A-"  annotation=""  owningGroup=""  expanded="1"  sortPriority="10"  count="10179" >
                 <Graph smoothing="0"  backColor="#ffffff"  foreColor="#000000"  type="Pseudocolor"  fast="1"  rowCount="20303" >
                   <Axis dimension="x"  name="FL9-A"  label=""  auto="auto" />
                   <Axis dimension="y"  name="FL5-A"  label=""  auto="auto" />
                   <GraphSettings level="5%"  smoothingHighResolution="1"  contourHighResolution="1"  histogramSmoothingCount="0"  graphResolution="256"  showOutliers="0"  drawLargeDots="0"  dotsToDraw="8000"  tint="le.chartfill.tinted.40"  lineWeight="le.lineweight.normal"  lineStyle="le.linestyle.solid" />
                   <GraphEnvironment showGrid="0"  showAxes="tnlTNL"  showGates="1"  showFreqOnPlots="1"  showGateNameOnPlots="1"  showMedians="0"  showUncomped="0"  addEventParam="0"  lastYAxisName="" >
                    <TextTraits font="SansSerif"  size="12"  name="Labels"  style="plain"  color="#000000"  background="#00ffffff"  just="left" />
                    <TextTraits font="SansSerif"  size="12"  name="LayoutGates"  style="plain"  color="#000000"  background="#00ffffff"  just="left" />
                    <TextTraits font="SansSerif"  size="10"  name="Numbers"  style="plain"  color="#000000"  background="#00ffffff"  just="left" />
                    <TextTraits font="SansSerif"  size="10"  name="Legend"  style="plain"  color="#000000"  background="#00ffffff"  just="left" />
                    <WindowPosition x="1208"  y="24"  width="390"  height="520"  displayed="1"  panelState="---" />
                   </GraphEnvironment>
                 </Graph>
                 <Gate gating:id="ID831006036"  gating:parent_id="ID609987534" >
                   <gating:RectangleGate eventsInside="1"  annoOffsetX="0"  annoOffsetY="0"  tint="#000000"  isTinted="0"  lineWeight="Normal"  userDefined="1"  percentX="0"  percentY="0" >
                    <gating:dimension gating:max="19208.6768738793" >
                    <data-type:fcs-dimension data-type:name="FL9-A" />
                    </gating:dimension>
                    <gating:dimension gating:max="50980.60456858395" >
                    <data-type:fcs-dimension data-type:name="FL5-A" />
                    </gating:dimension>
                   </gating:RectangleGate>
                 </Gate>
               </Population>
             </Subpopulations>
           </Population>
         </Subpopulations>
       </SampleNode>
     </Sample>
     <Sample>
       <DataSet uri="file:/E:/课题文章/大鼠脂肪CrRNA文章2019/转染后细胞数据20210622/凋亡-songxinghui20210709/songxinghui20210709/ctrl-3.fcs"  sampleID="2" />
       <Transformations>
         <transforms:linear transforms:minRange="-5"  transforms:maxRange="1200000"  gain="1" >
           <data-type:parameter data-type:name="FSC-H" />
         </transforms:linear>
         <transforms:fasinh transforms:length="256"  transforms:maxRange="12000"  transforms:T="12000"  transforms:A="0.6989700043"  transforms:M="4.079181246" >
           <data-type:parameter data-type:name="FSC-A" />
         </transforms:fasinh>
         <transforms:linear transforms:minRange="-5"  transforms:maxRange="2200000"  gain="1" >
           <data-type:parameter data-type:name="SSC-H" />
         </transforms:linear>
         <transforms:fasinh transforms:length="256"  transforms:maxRange="12000"  transforms:T="12000"  transforms:A="0.6989700043"  transforms:M="4.079181246" >
           <data-type:parameter data-type:name="SSC-A" />
         </transforms:fasinh>
         <transforms:fasinh transforms:length="256"  transforms:maxRange="12000"  transforms:T="12000"  transforms:A="0.6989700043"  transforms:M="4.079181246" >
           <data-type:parameter data-type:name="FL1-H" />
         </transforms:fasinh>
         <transforms:fasinh transforms:length="256"  transforms:maxRange="12000"  transforms:T="12000"  transforms:A="0.6989700043"  transforms:M="4.079181246" >
           <data-type:parameter data-type:name="FL1-A" />
         </transforms:fasinh>
         <transforms:fasinh transforms:length="256"  transforms:maxRange="12000"  transforms:T="12000"  transforms:A="0.6989700043"  transforms:M="4.079181246" >
           <data-type:parameter data-type:name="FL5-H" />
         </transforms:fasinh>
         <transforms:log transforms:offset="100"  transforms:decades="5.079181246" >
           <data-type:parameter data-type:name="FL5-A" />
         </transforms:log>
         <transforms:fasinh transforms:length="256"  transforms:maxRange="12000"  transforms:T="12000"  transforms:A="0.6989700043"  transforms:M="4.079181246" >
           <data-type:parameter data-type:name="FL9-H" />
         </transforms:fasinh>
         <transforms:log transforms:offset="100"  transforms:decades="5.079181246" >
           <data-type:parameter data-type:name="FL9-A" />
         </transforms:log>
         <transforms:fasinh transforms:length="256"  transforms:maxRange="12000"  transforms:T="12000"  transforms:A="0.6989700043"  transforms:M="4.079181246" >
           <data-type:parameter data-type:name="FSC-Width" />
         </transforms:fasinh>
         <transforms:linear transforms:minRange="0"  transforms:maxRange="256"  gain="1" >
           <data-type:parameter data-type:name="Time" />
         </transforms:linear>
       </Transformations>
       <Keywords>
         <Keyword name="SWVER"  value="CytExpert 2.3.1.22" />
         <Keyword name="DGAIN"  value="10" />
         <Keyword name="WCH"  value="FSC" />
         <Keyword name="TRLGC"  value="None" />
         <Keyword name="PCHTP"  value="AutoThreshold" />
         <Keyword name="PCHID"  value="FSC" />
         <Keyword name="CH21HAVAL"  value="6875000" />
         <Keyword name="CH21AATFL"  value="30000" />
         <Keyword name="CH21HATFL"  value="375" />
         <Keyword name="CH21FLNMS"  value="NUV675,HoechstRed,BUV610" />
         <Keyword name="CH21AS"  value="2" />
         <Keyword name="CH21HS"  value="8" />
         <Keyword name="CH21FL"  value="False" />
         <Keyword name="CH21THUS"  value="False" />
         <Keyword name="CH21DELTA"  value="24" />
         <Keyword name="CH21DELAY"  value="74.4" />
         <Keyword name="CH21USH"  value="True" />
         <Keyword name="CH21GAIN"  value="301" />
         <Keyword name="CH21TR"  value="64" />
         <Keyword name="CH21TH"  value="10000" />
         <Keyword name="CH21DA"  value="33" />
         <Keyword name="CH21AD"  value="17" />
         <Keyword name="CH21NM"  value="HoechstRed" />
         <Keyword name="CH21ID"  value="FL19" />
         <Keyword name="CH20HAVAL"  value="6875000" />
         <Keyword name="CH20AATFL"  value="30000" />
         <Keyword name="CH20HATFL"  value="375" />
         <Keyword name="CH20FLNMS"  value="NUV525,BUV496,Indo-1" />
         <Keyword name="CH20AS"  value="2" />
         <Keyword name="CH20HS"  value="8" />
         <Keyword name="CH20FL"  value="False" />
         <Keyword name="CH20THUS"  value="False" />
         <Keyword name="CH20DELTA"  value="24" />
         <Keyword name="CH20DELAY"  value="74.4" />
         <Keyword name="CH20USH"  value="True" />
         <Keyword name="CH20GAIN"  value="232" />
         <Keyword name="CH20TR"  value="64" />
         <Keyword name="CH20TH"  value="10000" />
         <Keyword name="CH20DA"  value="32" />
         <Keyword name="CH20AD"  value="16" />
         <Keyword name="CH20NM"  value="BUV496" />
         <Keyword name="CH20ID"  value="FL18" />
         <Keyword name="CH19HAVAL"  value="6875000" />
         <Keyword name="CH19AATFL"  value="30000" />
         <Keyword name="CH19HATFL"  value="375" />
         <Keyword name="CH19FLNMS"  value="NUV450,BUV395,DAPI,hoechst33258,hoechst33342" />
         <Keyword name="CH19AS"  value="2" />
         <Keyword name="CH19HS"  value="8" />
         <Keyword name="CH19FL"  value="False" />
         <Keyword name="CH19THUS"  value="False" />
         <Keyword name="CH19DELTA"  value="24" />
         <Keyword name="CH19DELAY"  value="74.4" />
         <Keyword name="CH19USH"  value="True" />
         <Keyword name="CH19GAIN"  value="200" />
         <Keyword name="CH19TR"  value="64" />
         <Keyword name="CH19TH"  value="10000" />
         <Keyword name="CH19DA"  value="34" />
         <Keyword name="CH19AD"  value="18" />
         <Keyword name="CH19NM"  value="BUV395" />
         <Keyword name="CH19ID"  value="FL17" />
         <Keyword name="CH18HAVAL"  value="6875000" />
         <Keyword name="CH18AATFL"  value="30000" />
         <Keyword name="CH18HATFL"  value="375" />
         <Keyword name="CH18FLNMS"  value="BV785,QDOT800" />
         <Keyword name="CH18AS"  value="2" />
         <Keyword name="CH18HS"  value="8" />
         <Keyword name="CH18FL"  value="False" />
         <Keyword name="CH18THUS"  value="False" />
         <Keyword name="CH18DELTA"  value="24" />
         <Keyword name="CH18DELAY"  value="-81.92" />
         <Keyword name="CH18USH"  value="True" />
         <Keyword name="CH18GAIN"  value="89" />
         <Keyword name="CH18TR"  value="64" />
         <Keyword name="CH18TH"  value="10000" />
         <Keyword name="CH18DA"  value="39" />
         <Keyword name="CH18AD"  value="23" />
         <Keyword name="CH18NM"  value="BV785" />
         <Keyword name="CH18ID"  value="FL16" />
         <Keyword name="CH17HAVAL"  value="6875000" />
         <Keyword name="CH17AATFL"  value="30000" />
         <Keyword name="CH17HATFL"  value="375" />
         <Keyword name="CH17FLNMS"  value="V660,BV650,QDOT655" />
         <Keyword name="CH17AS"  value="2" />
         <Keyword name="CH17HS"  value="8" />
         <Keyword name="CH17FL"  value="False" />
         <Keyword name="CH17THUS"  value="False" />
         <Keyword name="CH17DELTA"  value="24" />
         <Keyword name="CH17DELAY"  value="-81.92" />
         <Keyword name="CH17USH"  value="True" />
         <Keyword name="CH17GAIN"  value="137" />
         <Keyword name="CH17TR"  value="64" />
         <Keyword name="CH17TH"  value="10000" />
         <Keyword name="CH17DA"  value="38" />
         <Keyword name="CH17AD"  value="22" />
         <Keyword name="CH17NM"  value="BV650" />
         <Keyword name="CH17ID"  value="FL15" />
         <Keyword name="CH16HAVAL"  value="6875000" />
         <Keyword name="CH16AATFL"  value="30000" />
         <Keyword name="CH16HATFL"  value="375" />
         <Keyword name="CH16FLNMS"  value="BV605,QDOT605,Violet610" />
         <Keyword name="CH16AS"  value="2" />
         <Keyword name="CH16HS"  value="8" />
         <Keyword name="CH16FL"  value="False" />
         <Keyword name="CH16THUS"  value="False" />
         <Keyword name="CH16DELTA"  value="24" />
         <Keyword name="CH16DELAY"  value="-81.92" />
         <Keyword name="CH16USH"  value="True" />
         <Keyword name="CH16GAIN"  value="200" />
         <Keyword name="CH16TR"  value="64" />
         <Keyword name="CH16TH"  value="10000" />
         <Keyword name="CH16DA"  value="37" />
         <Keyword name="CH16AD"  value="21" />
         <Keyword name="CH16NM"  value="BV605" />
         <Keyword name="CH16ID"  value="FL14" />
         <Keyword name="CH15HAVAL"  value="6875000" />
         <Keyword name="CH15AATFL"  value="30000" />
         <Keyword name="CH15HATFL"  value="375" />
         <Keyword name="CH15FLNMS"  value="BV510,Kro,V500,AmCyan" />
         <Keyword name="CH15AS"  value="2" />
         <Keyword name="CH15HS"  value="8" />
         <Keyword name="CH15FL"  value="False" />
         <Keyword name="CH15THUS"  value="False" />
         <Keyword name="CH15DELTA"  value="24" />
         <Keyword name="CH15DELAY"  value="-81.92" />
         <Keyword name="CH15USH"  value="True" />
         <Keyword name="CH15GAIN"  value="45" />
         <Keyword name="CH15TR"  value="64" />
         <Keyword name="CH15TH"  value="10000" />
         <Keyword name="CH15DA"  value="36" />
         <Keyword name="CH15AD"  value="20" />
         <Keyword name="CH15NM"  value="BV510" />
         <Keyword name="CH15ID"  value="FL13" />
         <Keyword name="CH14HAVAL"  value="6875000" />
         <Keyword name="CH14AATFL"  value="30000" />
         <Keyword name="CH14HATFL"  value="375" />
         <Keyword name="CH14FLNMS"  value="PacificBluedye,BV450,eFluor450,BV421,CFP" />
         <Keyword name="CH14AS"  value="2" />
         <Keyword name="CH14HS"  value="8" />
         <Keyword name="CH14FL"  value="False" />
         <Keyword name="CH14THUS"  value="False" />
         <Keyword name="CH14DELTA"  value="24" />
         <Keyword name="CH14DELAY"  value="-81.92" />
         <Keyword name="CH14USH"  value="True" />
         <Keyword name="CH14GAIN"  value="100" />
         <Keyword name="CH14TR"  value="64" />
         <Keyword name="CH14TH"  value="10000" />
         <Keyword name="CH14DA"  value="35" />
         <Keyword name="CH14AD"  value="19" />
         <Keyword name="CH14NM"  value="BV421" />
         <Keyword name="CH14ID"  value="FL12" />
         <Keyword name="CH13HAVAL"  value="6875000" />
         <Keyword name="CH13AATFL"  value="30000" />
         <Keyword name="CH13HATFL"  value="375" />
         <Keyword name="CH13FLNMS"  value="APC-A750,APC-CY7,APC-H7,APC-eFluor780,DRAQ7" />
         <Keyword name="CH13AS"  value="2" />
         <Keyword name="CH13HS"  value="8" />
         <Keyword name="CH13FL"  value="False" />
         <Keyword name="CH13THUS"  value="False" />
         <Keyword name="CH13DELTA"  value="24" />
         <Keyword name="CH13DELAY"  value="39.84" />
         <Keyword name="CH13USH"  value="True" />
         <Keyword name="CH13GAIN"  value="1089" />
         <Keyword name="CH13TR"  value="64" />
         <Keyword name="CH13TH"  value="10000" />
         <Keyword name="CH13DA"  value="0" />
         <Keyword name="CH13AD"  value="0" />
         <Keyword name="CH13NM"  value="APC-A750" />
         <Keyword name="CH13ID"  value="FL11" />
         <Keyword name="CH12HAVAL"  value="6875000" />
         <Keyword name="CH12AATFL"  value="30000" />
         <Keyword name="CH12HATFL"  value="375" />
         <Keyword name="CH12FLNMS"  value="APC-A700,AlexaFluor700,Cy5.5" />
         <Keyword name="CH12AS"  value="2" />
         <Keyword name="CH12HS"  value="8" />
         <Keyword name="CH12FL"  value="False" />
         <Keyword name="CH12THUS"  value="False" />
         <Keyword name="CH12DELTA"  value="24" />
         <Keyword name="CH12DELAY"  value="39.84" />
         <Keyword name="CH12USH"  value="True" />
         <Keyword name="CH12GAIN"  value="627" />
         <Keyword name="CH12TR"  value="64" />
         <Keyword name="CH12TH"  value="10000" />
         <Keyword name="CH12DA"  value="2" />
         <Keyword name="CH12AD"  value="2" />
         <Keyword name="CH12NM"  value="APC-A700" />
         <Keyword name="CH12ID"  value="FL10" />
         <Keyword name="CH11HAVAL"  value="6875000" />
         <Keyword name="CH11AATFL"  value="30000" />
         <Keyword name="CH11HATFL"  value="375" />
         <Keyword name="CH11FLNMS"  value="APC,AlexaFluor647,eFluor660,Cy5" />
         <Keyword name="CH11AS"  value="2" />
         <Keyword name="CH11HS"  value="8" />
         <Keyword name="CH11FL"  value="True" />
         <Keyword name="CH11THUS"  value="False" />
         <Keyword name="CH11DELTA"  value="24" />
         <Keyword name="CH11DELAY"  value="39.84" />
         <Keyword name="CH11USH"  value="True" />
         <Keyword name="CH11GAIN"  value="200" />
         <Keyword name="CH11TR"  value="64" />
         <Keyword name="CH11TH"  value="10000" />
         <Keyword name="CH11DA"  value="1" />
         <Keyword name="CH11AD"  value="1" />
         <Keyword name="CH11NM"  value="APC" />
         <Keyword name="CH11ID"  value="FL9" />
         <Keyword name="CH10HAVAL"  value="6875000" />
         <Keyword name="CH10AATFL"  value="30000" />
         <Keyword name="CH10HATFL"  value="375" />
         <Keyword name="CH10FLNMS"  value="PE-CY7" />
         <Keyword name="CH10AS"  value="2" />
         <Keyword name="CH10HS"  value="8" />
         <Keyword name="CH10FL"  value="False" />
         <Keyword name="CH10THUS"  value="False" />
         <Keyword name="CH10DELTA"  value="24" />
         <Keyword name="CH10DELAY"  value="-37.12" />
         <Keyword name="CH10USH"  value="True" />
         <Keyword name="CH10GAIN"  value="534" />
         <Keyword name="CH10TR"  value="64" />
         <Keyword name="CH10TH"  value="10000" />
         <Keyword name="CH10DA"  value="5" />
         <Keyword name="CH10AD"  value="5" />
         <Keyword name="CH10NM"  value="PE-CY7" />
         <Keyword name="CH10ID"  value="FL8" />
         <Keyword name="CH9HAVAL"  value="6875000" />
         <Keyword name="CH9AATFL"  value="30000" />
         <Keyword name="CH9HATFL"  value="375" />
         <Keyword name="CH9FLNMS"  value="PECY5.5,PE-AF680" />
         <Keyword name="CH9AS"  value="2" />
         <Keyword name="CH9HS"  value="8" />
         <Keyword name="CH9FL"  value="False" />
         <Keyword name="CH9THUS"  value="False" />
         <Keyword name="CH9DELTA"  value="24" />
         <Keyword name="CH9DELAY"  value="-37.12" />
         <Keyword name="CH9USH"  value="True" />
         <Keyword name="CH9GAIN"  value="163" />
         <Keyword name="CH9TR"  value="64" />
         <Keyword name="CH9TH"  value="10000" />
         <Keyword name="CH9DA"  value="3" />
         <Keyword name="CH9AD"  value="3" />
         <Keyword name="CH9NM"  value="PECY5.5" />
         <Keyword name="CH9ID"  value="FL7" />
         <Keyword name="CH8HAVAL"  value="6875000" />
         <Keyword name="CH8AATFL"  value="30000" />
         <Keyword name="CH8HATFL"  value="375" />
         <Keyword name="CH8FLNMS"  value="PE-CY5,7-AAD" />
         <Keyword name="CH8AS"  value="2" />
         <Keyword name="CH8HS"  value="8" />
         <Keyword name="CH8FL"  value="False" />
         <Keyword name="CH8THUS"  value="False" />
         <Keyword name="CH8DELTA"  value="24" />
         <Keyword name="CH8DELAY"  value="-37.12" />
         <Keyword name="CH8USH"  value="True" />
         <Keyword name="CH8GAIN"  value="100" />
         <Keyword name="CH8TR"  value="64" />
         <Keyword name="CH8TH"  value="10000" />
         <Keyword name="CH8DA"  value="7" />
         <Keyword name="CH8AD"  value="7" />
         <Keyword name="CH8NM"  value="PE-CY5" />
         <Keyword name="CH8ID"  value="FL6" />
         <Keyword name="CH7HAVAL"  value="6875000" />
         <Keyword name="CH7AATFL"  value="30000" />
         <Keyword name="CH7HATFL"  value="375" />
         <Keyword name="CH7FLNMS"  value="ECD,mCherry,PE-CF594,PIPE-AF610,PE-TexasRED,PI" />
         <Keyword name="CH7AS"  value="2" />
         <Keyword name="CH7HS"  value="8" />
         <Keyword name="CH7FL"  value="True" />
         <Keyword name="CH7THUS"  value="False" />
         <Keyword name="CH7DELTA"  value="24" />
         <Keyword name="CH7DELAY"  value="-37.12" />
         <Keyword name="CH7USH"  value="True" />
         <Keyword name="CH7GAIN"  value="200" />
         <Keyword name="CH7TR"  value="64" />
         <Keyword name="CH7TH"  value="10000" />
         <Keyword name="CH7DA"  value="4" />
         <Keyword name="CH7AD"  value="4" />
         <Keyword name="CH7NM"  value="PI" />
         <Keyword name="CH7ID"  value="FL5" />
         <Keyword name="CH6HAVAL"  value="6875000" />
         <Keyword name="CH6AATFL"  value="30000" />
         <Keyword name="CH6HATFL"  value="375" />
         <Keyword name="CH6FLNMS"  value="PE,DsRed,RFP" />
         <Keyword name="CH6AS"  value="2" />
         <Keyword name="CH6HS"  value="8" />
         <Keyword name="CH6FL"  value="False" />
         <Keyword name="CH6THUS"  value="False" />
         <Keyword name="CH6DELTA"  value="24" />
         <Keyword name="CH6DELAY"  value="-37.12" />
         <Keyword name="CH6USH"  value="True" />
         <Keyword name="CH6GAIN"  value="150" />
         <Keyword name="CH6TR"  value="64" />
         <Keyword name="CH6TH"  value="10000" />
         <Keyword name="CH6DA"  value="6" />
         <Keyword name="CH6AD"  value="6" />
         <Keyword name="CH6NM"  value="PE" />
         <Keyword name="CH6ID"  value="FL4" />
         <Keyword name="CH5HAVAL"  value="6875000" />
         <Keyword name="CH5AATFL"  value="30000" />
         <Keyword name="CH5HATFL"  value="375" />
         <Keyword name="CH5FLNMS"  value="Percp,Percp-cy5.5" />
         <Keyword name="CH5AS"  value="2" />
         <Keyword name="CH5HS"  value="8" />
         <Keyword name="CH5FL"  value="False" />
         <Keyword name="CH5THUS"  value="False" />
         <Keyword name="CH5DELTA"  value="24" />
         <Keyword name="CH5DELAY"  value="0.16" />
         <Keyword name="CH5USH"  value="True" />
         <Keyword name="CH5GAIN"  value="470" />
         <Keyword name="CH5TR"  value="64" />
         <Keyword name="CH5TH"  value="10000" />
         <Keyword name="CH5DA"  value="19" />
         <Keyword name="CH5AD"  value="11" />
         <Keyword name="CH5NM"  value="Percp" />
         <Keyword name="CH5ID"  value="FL3" />
         <Keyword name="CH4HAVAL"  value="6875000" />
         <Keyword name="CH4AATFL"  value="30000" />
         <Keyword name="CH4HATFL"  value="375" />
         <Keyword name="CH4FLNMS"  value="ECD-1" />
         <Keyword name="CH4AS"  value="2" />
         <Keyword name="CH4HS"  value="8" />
         <Keyword name="CH4FL"  value="False" />
         <Keyword name="CH4THUS"  value="False" />
         <Keyword name="CH4DELTA"  value="24" />
         <Keyword name="CH4DELAY"  value="0.16" />
         <Keyword name="CH4USH"  value="True" />
         <Keyword name="CH4GAIN"  value="206" />
         <Keyword name="CH4TR"  value="64" />
         <Keyword name="CH4TH"  value="10000" />
         <Keyword name="CH4DA"  value="18" />
         <Keyword name="CH4AD"  value="10" />
         <Keyword name="CH4NM"  value="ECD-1" />
         <Keyword name="CH4ID"  value="FL2" />
         <Keyword name="CH3HAVAL"  value="6875000" />
         <Keyword name="CH3AATFL"  value="30000" />
         <Keyword name="CH3HATFL"  value="375" />
         <Keyword name="CH3FLNMS"  value="FITC,AF488,CFSE,Fluo-3,BB515,YFP,EGFP,GFP" />
         <Keyword name="CH3AS"  value="2" />
         <Keyword name="CH3HS"  value="8" />
         <Keyword name="CH3FL"  value="True" />
         <Keyword name="CH3THUS"  value="False" />
         <Keyword name="CH3DELTA"  value="24" />
         <Keyword name="CH3DELAY"  value="0.16" />
         <Keyword name="CH3USH"  value="True" />
         <Keyword name="CH3GAIN"  value="10" />
         <Keyword name="CH3TR"  value="64" />
         <Keyword name="CH3TH"  value="10000" />
         <Keyword name="CH3DA"  value="17" />
         <Keyword name="CH3AD"  value="9" />
         <Keyword name="CH3NM"  value="FITC" />
         <Keyword name="CH3ID"  value="FL1" />
         <Keyword name="CH2HAVAL"  value="6875000" />
         <Keyword name="CH2AATFL"  value="30000" />
         <Keyword name="CH2HATFL"  value="375" />
         <Keyword name="CH2FLNMS"  value="SSC" />
         <Keyword name="CH2AS"  value="2" />
         <Keyword name="CH2HS"  value="8" />
         <Keyword name="CH2FL"  value="False" />
         <Keyword name="CH2THUS"  value="False" />
         <Keyword name="CH2DELTA"  value="24" />
         <Keyword name="CH2DELAY"  value="0.16" />
         <Keyword name="CH2USH"  value="True" />
         <Keyword name="CH2GAIN"  value="100" />
         <Keyword name="CH2TR"  value="64" />
         <Keyword name="CH2TH"  value="10000" />
         <Keyword name="CH2DA"  value="16" />
         <Keyword name="CH2AD"  value="8" />
         <Keyword name="CH2NM"  value="SSC" />
         <Keyword name="CH2ID"  value="SSC" />
         <Keyword name="CH1HAVAL"  value="5000000" />
         <Keyword name="CH1AATFL"  value="30000" />
         <Keyword name="CH1HATFL"  value="375" />
         <Keyword name="CH1AS"  value="2" />
         <Keyword name="CH1HS"  value="8" />
         <Keyword name="CH1FL"  value="False" />
         <Keyword name="CH1THUS"  value="False" />
         <Keyword name="CH1DELTA"  value="24" />
         <Keyword name="CH1DELAY"  value="0.16" />
         <Keyword name="CH1USH"  value="True" />
         <Keyword name="CH1GAIN"  value="60" />
         <Keyword name="CH1TR"  value="64" />
         <Keyword name="CH1TH"  value="10000" />
         <Keyword name="CH1DA"  value="22" />
         <Keyword name="CH1AD"  value="14" />
         <Keyword name="CH1NM"  value="FSC" />
         <Keyword name="CH1ID"  value="FSC" />
         <Keyword name="CHAR"  value="21" />
         <Keyword name="FLDSM"  value="30" />
         <Keyword name="$CYTSN"  value="BB04004" />
         <Keyword name="SN"  value="BB04004" />
         <Keyword name="COMPGAINA"  value="10200200" />
         <Keyword name="COMPA"  value="100010001" />
         <Keyword name="COMPAFA"  value="000" />
         <Keyword name="COMPBGA"  value="03000030000" />
         <Keyword name="COMPCHA"  value="FITCPIAPC" />
         <Keyword name="COMPGAINH"  value="10200200" />
         <Keyword name="COMPH"  value="100010001" />
         <Keyword name="COMPAFH"  value="000" />
         <Keyword name="COMPBGH"  value="0375375" />
         <Keyword name="COMPCHH"  value="FITCPIAPC" />
         <Keyword name="AHCOMPSYNC"  value="False" />
         <Keyword name="USCOMP"  value="True" />
         <Keyword name="DURTIM"  value="78.039260" />
         <Keyword name="$OP"  value="hp" />
         <Keyword name="$VOL"  value="39019.64" />
         <Keyword name="RCD"  value="True" />
         <Keyword name="FLLW"  value="True" />
         <Keyword name="IMPTTB"  value="False" />
         <Keyword name="$ABRT"  value="241" />
         <Keyword name="$LOST"  value="0" />
         <Keyword name="P12DISPLAY"  value="LIN" />
         <Keyword name="$P12G"  value="1.0" />
         <Keyword name="$P12E"  value="0,0" />
         <Keyword name="$P12B"  value="32" />
         <Keyword name="$P12R"  value="128" />
         <Keyword name="$P12S"  value="Time" />
         <Keyword name="$P12N"  value="Time" />
         <Keyword name="P11DISPLAY"  value="LIN" />
         <Keyword name="$P11G"  value="1.0" />
         <Keyword name="$P11E"  value="0,0" />
         <Keyword name="$P11B"  value="32" />
         <Keyword name="$P11R"  value="10000" />
         <Keyword name="$P11S"  value="FSC-Width" />
         <Keyword name="$P11N"  value="FSC-Width" />
         <Keyword name="P10DISPLAY"  value="LOG" />
         <Keyword name="$P10G"  value="1.0" />
         <Keyword name="$P10E"  value="0,0" />
         <Keyword name="$P10B"  value="32" />
         <Keyword name="$P10R"  value="16777216" />
         <Keyword name="$P10S"  value="APC-A" />
         <Keyword name="$P10N"  value="FL9-A" />
         <Keyword name="P9DISPLAY"  value="LOG" />
         <Keyword name="$P9G"  value="1.0" />
         <Keyword name="$P9E"  value="0,0" />
         <Keyword name="$P9B"  value="32" />
         <Keyword name="$P9R"  value="16777216" />
         <Keyword name="$P9S"  value="APC-H" />
         <Keyword name="$P9N"  value="FL9-H" />
         <Keyword name="P8DISPLAY"  value="LOG" />
         <Keyword name="$P8G"  value="1.0" />
         <Keyword name="$P8E"  value="0,0" />
         <Keyword name="$P8B"  value="32" />
         <Keyword name="$P8R"  value="16777216" />
         <Keyword name="$P8S"  value="PI-A" />
         <Keyword name="$P8N"  value="FL5-A" />
         <Keyword name="P7DISPLAY"  value="LOG" />
         <Keyword name="$P7G"  value="1.0" />
         <Keyword name="$P7E"  value="0,0" />
         <Keyword name="$P7B"  value="32" />
         <Keyword name="$P7R"  value="16777216" />
         <Keyword name="$P7S"  value="PI-H" />
         <Keyword name="$P7N"  value="FL5-H" />
         <Keyword name="P6DISPLAY"  value="LOG" />
         <Keyword name="$P6G"  value="1.0" />
         <Keyword name="$P6E"  value="0,0" />
         <Keyword name="$P6B"  value="32" />
         <Keyword name="$P6R"  value="16777216" />
         <Keyword name="$P6S"  value="FITC-A" />
         <Keyword name="$P6N"  value="FL1-A" />
         <Keyword name="P5DISPLAY"  value="LOG" />
         <Keyword name="$P5G"  value="1.0" />
         <Keyword name="$P5E"  value="0,0" />
         <Keyword name="$P5B"  value="32" />
         <Keyword name="$P5R"  value="16777216" />
         <Keyword name="$P5S"  value="FITC-H" />
         <Keyword name="$P5N"  value="FL1-H" />
         <Keyword name="P4DISPLAY"  value="LIN" />
         <Keyword name="$P4G"  value="1.0" />
         <Keyword name="$P4E"  value="0,0" />
         <Keyword name="$P4B"  value="32" />
         <Keyword name="$P4R"  value="16777216" />
         <Keyword name="$P4S"  value="SSC-A" />
         <Keyword name="$P4N"  value="SSC-A" />
         <Keyword name="P3DISPLAY"  value="LIN" />
         <Keyword name="$P3G"  value="1.0" />
         <Keyword name="$P3E"  value="0,0" />
         <Keyword name="$P3B"  value="32" />
         <Keyword name="$P3R"  value="16777216" />
         <Keyword name="$P3S"  value="SSC-H" />
         <Keyword name="$P3N"  value="SSC-H" />
         <Keyword name="P2DISPLAY"  value="LIN" />
         <Keyword name="$P2G"  value="1.0" />
         <Keyword name="$P2E"  value="0,0" />
         <Keyword name="$P2B"  value="32" />
         <Keyword name="$P2R"  value="16777216" />
         <Keyword name="$P2S"  value="FSC-A" />
         <Keyword name="$P2N"  value="FSC-A" />
         <Keyword name="P1DISPLAY"  value="LIN" />
         <Keyword name="$P1G"  value="1.0" />
         <Keyword name="$P1E"  value="0,0" />
         <Keyword name="$P1B"  value="32" />
         <Keyword name="$P1R"  value="16777216" />
         <Keyword name="$P1S"  value="FSC-H" />
         <Keyword name="$P1N"  value="FSC-H" />
         <Keyword name="$TIMESTEP"  value="0.00002" />
         <Keyword name="USRCVOL"  value="False" />
         <Keyword name="RCVOL"  value="10" />
         <Keyword name="USRCTIM"  value="True" />
         <Keyword name="$SPILLOVER"  value="6,FL1-H,FL5-H,FL9-H,FL1-A,FL5-A,FL9-A,1,0,0,0,0,0,0,1,0,0,0,0,0,0,1,0,0,0,0,0,0,1,0,0,0,0,0,0,1,0,0,0,0,0,0,1" />
         <Keyword name="RCTIM"  value="600" />
         <Keyword name="CGID"  value="fd8328da-7d61-474f-ace3-6bd6163cefc1" />
         <Keyword name="CGNM"  value="P2" />
         <Keyword name="USRCTOT"  value="True" />
         <Keyword name="RCTOT"  value="10000" />
         <Keyword name="$CYT"  value="CytoFLEX LX" />
         <Keyword name="$DATE"  value="09-Jul-2021" />
         <Keyword name="$ETIM"  value="14:45:22" />
         <Keyword name="$BTIM"  value="14:44:04" />
         <Keyword name="$PAR"  value="12" />
         <Keyword name="TBNM"  value="ctrl-3" />
         <Keyword name="TBID"  value="daba77da-6364-40d5-8688-280c44bb3258" />
         <Keyword name="CYTEXPERTFIL"  value="True" />
         <Keyword name="$NEXTDATA"  value="0" />
         <Keyword name="$DATATYPE"  value="F" />
         <Keyword name="$BYTEORD"  value="4,3,2,1" />
         <Keyword name="$MODE"  value="L" />
         <Keyword name="$SYS"  value="Microsoft Windows NT 6.1.7601 Service Pack 1" />
         <Keyword name="$FIL"  value="ctrl-3.fcs" />
         <Keyword name="FILVER"  value="1" />
         <Keyword name="$TOT"  value="0000000000013094" />
         <Keyword name="$ENDANALYSIS"  value="0" />
         <Keyword name="$BEGINANALYSIS"  value="0" />
         <Keyword name="$ENDDATA"  value="0000000000636927" />
         <Keyword name="$BEGINDATA"  value="0000000000008416" />
         <Keyword name="$ENDSTEXT"  value="0" />
         <Keyword name="$BEGINSTEXT"  value="0" />
         <Keyword name="FJ_FCS_VERSION"  value="3" />
       </Keywords>
       <SampleNode name="ctrl-3.fcs"  annotation=""  owningGroup=""  expanded="1"  sortPriority="10"  count="13094"  sampleID="2" >
         <Graph smoothing="0"  backColor="#ffffff"  foreColor="#000000"  type="Pseudocolor"  fast="1"  rowCount="13094" >
           <Axis dimension="x"  name="FSC-H"  label=""  auto="auto" />
           <Axis dimension="y"  name="SSC-H"  label=""  auto="auto" />
           <GraphSettings level="5%"  smoothingHighResolution="1"  contourHighResolution="1"  histogramSmoothingCount="0"  graphResolution="256"  showOutliers="0"  drawLargeDots="0"  dotsToDraw="8000"  tint="le.chartfill.tinted.40"  lineWeight="le.lineweight.normal"  lineStyle="le.linestyle.solid" />
           <GraphEnvironment showGrid="0"  showAxes="tnlTNL"  showGates="1"  showFreqOnPlots="1"  showGateNameOnPlots="1"  showMedians="0"  showUncomped="0"  addEventParam="0"  lastYAxisName="" >
             <TextTraits font="SansSerif"  size="12"  name="Labels"  style="plain"  color="#000000"  background="#00ffffff"  just="left" />
             <TextTraits font="SansSerif"  size="12"  name="LayoutGates"  style="plain"  color="#000000"  background="#00ffffff"  just="left" />
             <TextTraits font="SansSerif"  size="10"  name="Numbers"  style="plain"  color="#000000"  background="#00ffffff"  just="left" />
             <TextTraits font="SansSerif"  size="10"  name="Legend"  style="plain"  color="#000000"  background="#00ffffff"  just="left" />
             <WindowPosition x="1208"  y="24"  width="390"  height="520"  displayed="1"  panelState="---" />
           </GraphEnvironment>
         </Graph>
         <Subpopulations>
           <Population name="Lymphocytes"  annotation=""  owningGroup=""  expanded="1"  sortPriority="10"  count="11276" >
             <Graph smoothing="0"  backColor="#ffffff"  foreColor="#000000"  type="Pseudocolor"  fast="1"  rowCount="13094" >
               <Axis dimension="x"  name="FL9-A"  label=""  auto="auto" />
               <Axis dimension="y"  name="FL5-A"  label=""  auto="auto" />
               <GraphSettings level="5%"  smoothingHighResolution="1"  contourHighResolution="1"  histogramSmoothingCount="0"  graphResolution="256"  showOutliers="0"  drawLargeDots="0"  dotsToDraw="8000"  tint="le.chartfill.tinted.40"  lineWeight="le.lineweight.normal"  lineStyle="le.linestyle.solid" />
               <GraphEnvironment showGrid="0"  showAxes="tnlTNL"  showGates="1"  showFreqOnPlots="1"  showGateNameOnPlots="1"  showMedians="0"  showUncomped="0"  addEventParam="0"  lastYAxisName="" >
                 <TextTraits font="SansSerif"  size="12"  name="Labels"  style="plain"  color="#000000"  background="#00ffffff"  just="left" />
                 <TextTraits font="SansSerif"  size="12"  name="LayoutGates"  style="plain"  color="#000000"  background="#00ffffff"  just="left" />
                 <TextTraits font="SansSerif"  size="10"  name="Numbers"  style="plain"  color="#000000"  background="#00ffffff"  just="left" />
                 <TextTraits font="SansSerif"  size="10"  name="Legend"  style="plain"  color="#000000"  background="#00ffffff"  just="left" />
                 <WindowPosition x="1208"  y="24"  width="390"  height="520"  displayed="1"  panelState="---" />
               </GraphEnvironment>
               <WindowPosition x="1208"  y="24"  width="390"  height="520"  displayed="1" />
             </Graph>
             <Gate gating:id="ID905780436" >
               <gating:PolygonGate eventsInside="1"  annoOffsetX="0"  annoOffsetY="0"  tint="#000000"  isTinted="0"  lineWeight="Normal"  userDefined="1"  quadId="-1"  gateResolution="256" >
                 <gating:dimension>
                   <data-type:fcs-dimension data-type:name="FSC-H" />
                 </gating:dimension>
                 <gating:dimension>
                   <data-type:fcs-dimension data-type:name="SSC-H" />
                 </gating:dimension>
                 <gating:vertex>
                   <gating:coordinate data-type:value="660501.9537815126" />
                   <gating:coordinate data-type:value="251977.9515418502" />
                 </gating:vertex>
                 <gating:vertex>
                   <gating:coordinate data-type:value="231928.7394957983" />
                   <gating:coordinate data-type:value="58144.9118942731" />
                 </gating:vertex>
                 <gating:vertex>
                   <gating:coordinate data-type:value="105877.7941176471" />
                   <gating:coordinate data-type:value="377969.4273127753" />
                 </gating:vertex>
                 <gating:vertex>
                   <gating:coordinate data-type:value="90751.6806722689" />
                   <gating:coordinate data-type:value="959468.5462555066" />
                 </gating:vertex>
                 <gating:vertex>
                   <gating:coordinate data-type:value="292433.1932773109" />
                   <gating:coordinate data-type:value="1676650.792951542" />
                 </gating:vertex>
                 <gating:vertex>
                   <gating:coordinate data-type:value="705880.2941176471" />
                   <gating:coordinate data-type:value="2035241.9162995594" />
                 </gating:vertex>
                 <gating:vertex>
                   <gating:coordinate data-type:value="1053780.9033613445" />
                   <gating:coordinate data-type:value="2141850.088105727" />
                 </gating:vertex>
                 <gating:vertex>
                   <gating:coordinate data-type:value="1194957.9621848739" />
                   <gating:coordinate data-type:value="1909250.4405286342" />
                 </gating:vertex>
                 <gating:vertex>
                   <gating:coordinate data-type:value="1134453.5084033613" />
                   <gating:coordinate data-type:value="823785.4185022027" />
                 </gating:vertex>
                 <gating:vertex>
                   <gating:coordinate data-type:value="1058822.9411764706" />
                   <gating:coordinate data-type:value="678410.6387665198" />
                 </gating:vertex>
               </gating:PolygonGate>
             </Gate>
             <Subpopulations>
               <Population name="Q1: APC-A- , PI-A+"  annotation=""  owningGroup=""  expanded="1"  sortPriority="10"  count="474" >
                 <Graph smoothing="0"  backColor="#ffffff"  foreColor="#000000"  type="Pseudocolor"  fast="1"  rowCount="13094" >
                   <Axis dimension="x"  name="FL9-A"  label=""  auto="auto" />
                   <Axis dimension="y"  name="FL5-A"  label=""  auto="auto" />
                   <GraphSettings level="5%"  smoothingHighResolution="1"  contourHighResolution="1"  histogramSmoothingCount="0"  graphResolution="256"  showOutliers="0"  drawLargeDots="0"  dotsToDraw="8000"  tint="le.chartfill.tinted.40"  lineWeight="le.lineweight.normal"  lineStyle="le.linestyle.solid" />
                   <GraphEnvironment showGrid="0"  showAxes="tnlTNL"  showGates="1"  showFreqOnPlots="1"  showGateNameOnPlots="1"  showMedians="0"  showUncomped="0"  addEventParam="0"  lastYAxisName="" >
                    <TextTraits font="SansSerif"  size="12"  name="Labels"  style="plain"  color="#000000"  background="#00ffffff"  just="left" />
                    <TextTraits font="SansSerif"  size="12"  name="LayoutGates"  style="plain"  color="#000000"  background="#00ffffff"  just="left" />
                    <TextTraits font="SansSerif"  size="10"  name="Numbers"  style="plain"  color="#000000"  background="#00ffffff"  just="left" />
                    <TextTraits font="SansSerif"  size="10"  name="Legend"  style="plain"  color="#000000"  background="#00ffffff"  just="left" />
                    <WindowPosition x="1208"  y="24"  width="390"  height="520"  displayed="1"  panelState="---" />
                   </GraphEnvironment>
                 </Graph>
                 <Gate gating:id="ID353200734"  gating:parent_id="ID905780436" >
                   <gating:RectangleGate eventsInside="1"  annoOffsetX="0"  annoOffsetY="0"  tint="#000000"  isTinted="0"  lineWeight="Normal"  userDefined="1"  percentX="0"  percentY="0" >
                    <gating:dimension gating:max="19208.6768738793" >
                    <data-type:fcs-dimension data-type:name="FL9-A" />
                    </gating:dimension>
                    <gating:dimension gating:min="48420.551715832524" >
                    <data-type:fcs-dimension data-type:name="FL5-A" />
                    </gating:dimension>
                   </gating:RectangleGate>
                 </Gate>
               </Population>
               <Population name="Q2: APC-A+ , PI-A+"  annotation=""  owningGroup=""  expanded="1"  sortPriority="10"  count="414" >
                 <Graph smoothing="0"  backColor="#ffffff"  foreColor="#000000"  type="Pseudocolor"  fast="1"  rowCount="13094" >
                   <Axis dimension="x"  name="FL9-A"  label=""  auto="auto" />
                   <Axis dimension="y"  name="FL5-A"  label=""  auto="auto" />
                   <GraphSettings level="5%"  smoothingHighResolution="1"  contourHighResolution="1"  histogramSmoothingCount="0"  graphResolution="256"  showOutliers="0"  drawLargeDots="0"  dotsToDraw="8000"  tint="le.chartfill.tinted.40"  lineWeight="le.lineweight.normal"  lineStyle="le.linestyle.solid" />
                   <GraphEnvironment showGrid="0"  showAxes="tnlTNL"  showGates="1"  showFreqOnPlots="1"  showGateNameOnPlots="1"  showMedians="0"  showUncomped="0"  addEventParam="0"  lastYAxisName="" >
                    <TextTraits font="SansSerif"  size="12"  name="Labels"  style="plain"  color="#000000"  background="#00ffffff"  just="left" />
                    <TextTraits font="SansSerif"  size="12"  name="LayoutGates"  style="plain"  color="#000000"  background="#00ffffff"  just="left" />
                    <TextTraits font="SansSerif"  size="10"  name="Numbers"  style="plain"  color="#000000"  background="#00ffffff"  just="left" />
                    <TextTraits font="SansSerif"  size="10"  name="Legend"  style="plain"  color="#000000"  background="#00ffffff"  just="left" />
                    <WindowPosition x="1208"  y="24"  width="390"  height="520"  displayed="1"  panelState="---" />
                   </GraphEnvironment>
                 </Graph>
                 <Gate gating:id="ID599936030"  gating:parent_id="ID905780436" >
                   <gating:RectangleGate eventsInside="1"  annoOffsetX="0"  annoOffsetY="0"  tint="#000000"  isTinted="0"  lineWeight="Normal"  userDefined="1"  percentX="0"  percentY="0" >
                    <gating:dimension gating:min="19208.6768738793" >
                    <data-type:fcs-dimension data-type:name="FL9-A" />
                    </gating:dimension>
                    <gating:dimension gating:min="48420.551715832524" >
                    <data-type:fcs-dimension data-type:name="FL5-A" />
                    </gating:dimension>
                   </gating:RectangleGate>
                 </Gate>
               </Population>
               <Population name="Q3: APC-A+ , PI-A-"  annotation=""  owningGroup=""  expanded="1"  sortPriority="10"  count="166" >
                 <Graph smoothing="0"  backColor="#ffffff"  foreColor="#000000"  type="Pseudocolor"  fast="1"  rowCount="13094" >
                   <Axis dimension="x"  name="FL9-A"  label=""  auto="auto" />
                   <Axis dimension="y"  name="FL5-A"  label=""  auto="auto" />
                   <GraphSettings level="5%"  smoothingHighResolution="1"  contourHighResolution="1"  histogramSmoothingCount="0"  graphResolution="256"  showOutliers="0"  drawLargeDots="0"  dotsToDraw="8000"  tint="le.chartfill.tinted.40"  lineWeight="le.lineweight.normal"  lineStyle="le.linestyle.solid" />
                   <GraphEnvironment showGrid="0"  showAxes="tnlTNL"  showGates="1"  showFreqOnPlots="1"  showGateNameOnPlots="1"  showMedians="0"  showUncomped="0"  addEventParam="0"  lastYAxisName="" >
                    <TextTraits font="SansSerif"  size="12"  name="Labels"  style="plain"  color="#000000"  background="#00ffffff"  just="left" />
                    <TextTraits font="SansSerif"  size="12"  name="LayoutGates"  style="plain"  color="#000000"  background="#00ffffff"  just="left" />
                    <TextTraits font="SansSerif"  size="10"  name="Numbers"  style="plain"  color="#000000"  background="#00ffffff"  just="left" />
                    <TextTraits font="SansSerif"  size="10"  name="Legend"  style="plain"  color="#000000"  background="#00ffffff"  just="left" />
                    <WindowPosition x="1208"  y="24"  width="390"  height="520"  displayed="1"  panelState="---" />
                   </GraphEnvironment>
                 </Graph>
                 <Gate gating:id="ID689133545"  gating:parent_id="ID905780436" >
                   <gating:RectangleGate eventsInside="1"  annoOffsetX="0"  annoOffsetY="0"  tint="#000000"  isTinted="0"  lineWeight="Normal"  userDefined="1"  percentX="0"  percentY="0" >
                    <gating:dimension gating:min="19208.6768738793" >
                    <data-type:fcs-dimension data-type:name="FL9-A" />
                    </gating:dimension>
                    <gating:dimension gating:max="48420.551715832524" >
                    <data-type:fcs-dimension data-type:name="FL5-A" />
                    </gating:dimension>
                   </gating:RectangleGate>
                 </Gate>
               </Population>
               <Population name="Q4: APC-A- , PI-A-"  annotation=""  owningGroup=""  expanded="1"  sortPriority="10"  count="10222" >
                 <Graph smoothing="0"  backColor="#ffffff"  foreColor="#000000"  type="Pseudocolor"  fast="1"  rowCount="13094" >
                   <Axis dimension="x"  name="FL9-A"  label=""  auto="auto" />
                   <Axis dimension="y"  name="FL5-A"  label=""  auto="auto" />
                   <GraphSettings level="5%"  smoothingHighResolution="1"  contourHighResolution="1"  histogramSmoothingCount="0"  graphResolution="256"  showOutliers="0"  drawLargeDots="0"  dotsToDraw="8000"  tint="le.chartfill.tinted.40"  lineWeight="le.lineweight.normal"  lineStyle="le.linestyle.solid" />
                   <GraphEnvironment showGrid="0"  showAxes="tnlTNL"  showGates="1"  showFreqOnPlots="1"  showGateNameOnPlots="1"  showMedians="0"  showUncomped="0"  addEventParam="0"  lastYAxisName="" >
                    <TextTraits font="SansSerif"  size="12"  name="Labels"  style="plain"  color="#000000"  background="#00ffffff"  just="left" />
                    <TextTraits font="SansSerif"  size="12"  name="LayoutGates"  style="plain"  color="#000000"  background="#00ffffff"  just="left" />
                    <TextTraits font="SansSerif"  size="10"  name="Numbers"  style="plain"  color="#000000"  background="#00ffffff"  just="left" />
                    <TextTraits font="SansSerif"  size="10"  name="Legend"  style="plain"  color="#000000"  background="#00ffffff"  just="left" />
                    <WindowPosition x="1208"  y="24"  width="390"  height="520"  displayed="1"  panelState="---" />
                   </GraphEnvironment>
                 </Graph>
                 <Gate gating:id="ID888182544"  gating:parent_id="ID905780436" >
                   <gating:RectangleGate eventsInside="1"  annoOffsetX="0"  annoOffsetY="0"  tint="#000000"  isTinted="0"  lineWeight="Normal"  userDefined="1"  percentX="0"  percentY="0" >
                    <gating:dimension gating:max="19208.6768738793" >
                    <data-type:fcs-dimension data-type:name="FL9-A" />
                    </gating:dimension>
                    <gating:dimension gating:max="48420.551715832524" >
                    <data-type:fcs-dimension data-type:name="FL5-A" />
                    </gating:dimension>
                   </gating:RectangleGate>
                 </Gate>
               </Population>
             </Subpopulations>
           </Population>
         </Subpopulations>
       </SampleNode>
     </Sample>
   </SampleList>
   <TableEditor title="FlowJo Tables:分析20210710.wsp"  current="Table" >
     <Table name="Table"  outputFile="file:/C:/Users/DELL/Table"  color="#00ffffff"  isBatch="0"  quickclose="0"  outputFormat="fj.document.type.table" >
       <PrintLayout flipPattern0="0"  rows="1"  columns="1"  padding="36"  header=""  footer=""  headerActive="0"  footerActive="0"  scalingMode="fj.print.scale.none"  scaling="1"  orientation="1"  width="595.2744"  height="841.8888"  imageableX="72"  imageableY="72"  imageableWidth="451.2744"  imageableHeight="697.8888" />
       <PageSection sectionName="header" >&lt;table width=&quot;100%&quot;&gt;&lt;tr&gt;&lt;td align=&quot;left&quot; valign=&quot;top&quot;&gt;&lt;IMG SRC=&quot;http://www.flowjo.com/home/images/logotypethin.png&quot;&gt;&lt;/IMG&gt;&lt;br/&gt;Tree Star, Inc.&lt;/td&gt;&lt;td align=&quot;right&quot; valign=&quot;top&quot;&gt;Page &lt;PageNumber/&gt;&lt;/td&gt;&lt;/tr&gt;&lt;/table&gt;</PageSection>
       <PageSection sectionName="footer" >&lt;table width=&quot;100%&quot;&gt;&lt;tr&gt;&lt;td align=&quot;left&quot;  valign=&quot;bottom&quot;&gt;&lt;LongDate/&gt;&lt;/td&gt;&lt;td align=&quot;right&quot; valign=&quot;bottom&quot;&gt;&lt;Version/&gt;&lt;/td&gt;&lt;/tr&gt;&lt;/table&gt;</PageSection>
       <Iteration iterationType="SAMPLE"  iterationValue=""  iterationKeyword=""  discriminator=""  panelSize="1"  groupName="workspaceSelection" />
     </Table>
   </TableEditor>
   <LayoutEditor title="FlowJo Layouts---分析20210710.wsp"  current="Layout"  showGrid="0"  showPageBreaks="0"  showGuides="0"  showDebugOutput="0" >
     <Layout name="Layout"  outputFile="file:/C:/Users/DELL/Documents/Layout"  color="#00ffffff"  isBatch="0"  showGrid="0"  showRulers="1"  showDebugOutput="0"  showGuides="0"  showPageBreaks="1"  scale="1" >
       <PrintLayout flipPattern0="0"  rows="1"  columns="1"  padding="36"  header=""  footer=""  headerActive="0"  footerActive="0"  scalingMode="fj.print.scale.none"  scaling="1"  orientation="1"  width="595.2744"  height="841.8888"  imageableX="72"  imageableY="72"  imageableWidth="451.2744"  imageableHeight="697.8888" />
       <PageSection sectionName="header" >&lt;table width=&quot;100%&quot;&gt;&lt;tr&gt;&lt;td align=&quot;left&quot; valign=&quot;top&quot;&gt;&lt;IMG SRC=&quot;http://www.flowjo.com/home/images/logotypethin.png&quot;&gt;&lt;/IMG&gt;&lt;br/&gt;Tree Star, Inc.&lt;/td&gt;&lt;td align=&quot;right&quot; valign=&quot;top&quot;&gt;Page &lt;PageNumber/&gt;&lt;/td&gt;&lt;/tr&gt;&lt;/table&gt;</PageSection>
       <PageSection sectionName="footer" >&lt;table width=&quot;100%&quot;&gt;&lt;tr&gt;&lt;td align=&quot;left&quot;  valign=&quot;bottom&quot;&gt;&lt;LongDate/&gt;&lt;/td&gt;&lt;td align=&quot;right&quot; valign=&quot;bottom&quot;&gt;&lt;Version/&gt;&lt;/td&gt;&lt;/tr&gt;&lt;/table&gt;</PageSection>
       <Iteration iterationType="OFF"  iterationValue=""  iterationKeyword=""  discriminator=""  panelSize="1"  groupName="workspaceSelection" />
       <BatchSettings useCurrentGroup="1"  length="3"  name=""  order="ACROSS"  direction="COLUMNS"  append="0"  destination="toLayout"  separatePages="0"  launchApp="1"  header="0"  footer="0"  commandLineBatch="0" />
       <FigList>
         <ChartData x="61"  y="24"  width="256"  height="256"  lineWeight="Hairline"  fill="#ffffff"  stroke="#000000"  lineStyle="Solid"  gradientColor="#808080"  gradientStyle="le.gradientstyle.none"  enabled="1"  xScale="0.01"  yScale="0.01"  aspectRatioLock="0"  alpha="1"  figID="com.treestar.flowjo.charting.FigChartBox@6fb2979a#1625878789618"  rotation="0"  lock="0"  sizeLock="0"  contentLock="0"  wantsDrops="0"  dependents="1"  showSampleName="1"  showFullPath="1"  showFreq="0"  showCount="1"  showPopulationName="1"  showGraphTitle="0"  showMedians="0"  useShortName="1"  showKeyword="0"  keyword=""  showStatistic="0"  statistic=""  offsetHistograms="0"  offsetX="0"  offsetY="0"  flipH="0"  flipV="0"  showAdjunctHistograms="0"  scaleH="1"  scaleV="1"  panelIndex="-1"  z="0" >
           <Graph smoothing="0"  backColor="#ffffff"  foreColor="#000000"  type="Pseudocolor"  fast="1"  rowCount="13094" >
             <Axis dimension="x"  name="FL9-A"  label=""  auto="auto" />
             <Axis dimension="y"  name="FL5-A"  label=""  auto="auto" />
             <GraphSettings level="5%"  smoothingHighResolution="1"  contourHighResolution="1"  histogramSmoothingCount="0"  graphResolution="256"  showOutliers="0"  drawLargeDots="0"  dotsToDraw="8000"  tint="le.chartfill.tinted.40"  lineWeight="le.lineweight.normal"  lineStyle="le.linestyle.solid" />
             <GraphEnvironment showGrid="0"  showAxes="tnTN"  showGates="1"  showFreqOnPlots="1"  showGateNameOnPlots="1"  showMedians="0"  showUncomped="0"  addEventParam="0"  lastYAxisName="" >
               <TextTraits font="SansSerif"  size="12"  name="Labels"  style="plain"  color="#000000"  background="#00ffffff"  just="left" />
               <TextTraits font="SansSerif"  size="12"  name="LayoutGates"  style="plain"  color="#000000"  background="#00ffffff"  just="left" />
               <TextTraits font="SansSerif"  size="10"  name="Numbers"  style="plain"  color="#000000"  background="#00ffffff"  just="left" />
               <TextTraits font="SansSerif"  size="10"  name="Legend"  style="plain"  color="#000000"  background="#00ffffff"  just="left" />
               <WindowPosition x="1208"  y="24"  width="390"  height="520"  displayed="1"  panelState="---" />
             </GraphEnvironment>
           </Graph>
           <Annotation lineWeight="NoLine"  fill="#00ffffff"  stroke="#808080"  lineStyle="Solid"  gradientColor="#808080"  gradientStyle="le.gradientstyle.none"  enabled="1"  xScale="1"  yScale="1"  aspectRatioLock="0"  alpha="1"  figID="com.treestar.flowjo.charting.FigChartAnnotation@4780ba2a#1625878785570"  rotation="0"  lock="0"  sizeLock="0"  contentLock="0"  wantsDrops="0"  autoFitContents="0"  autoMinimumSize="1"  padding="5,5,5,5" >
             <Content>&amp;#xA;&amp;lt;font style=&amp;quot;font-size:12pt;&amp;quot; face=&amp;quot;SansSerif&amp;quot; color=&amp;quot;#000000&amp;quot;&amp;gt;&amp;lt;input type=&amp;quot;fjml&amp;quot; style=&amp;quot;font-weight:normal; font-family:SansSerif; color:#000000;&amp;quot; value=&amp;quot;%3CAnno+name%3D%22fj.anno.samplename%22+originalDataset%3D%22null%22+%2F%3E&amp;quot;&amp;gt;&amp;lt;br style=&amp;quot;font-weight:normal; font-family:SansSerif; color:#000000;&amp;quot;&amp;gt;&amp;lt;input type=&amp;quot;fjml&amp;quot; style=&amp;quot;font-weight:normal; font-family:SansSerif; color:#000000;&amp;quot; value=&amp;quot;%3CAnno+name%3D%22fj.anno.popname%22+originalDataset%3D%22null%22+%2F%3E&amp;quot;&amp;gt;&amp;lt;br style=&amp;quot;font-weight:normal; font-family:SansSerif; color:#000000;&amp;quot;&amp;gt;&amp;lt;input type=&amp;quot;fjml&amp;quot; style=&amp;quot;font-weight:normal; font-family:SansSerif; color:#000000;&amp;quot; value=&amp;quot;%3CStatistic+id%3D%22%22+name%3D%22Count%22+originalDataset%3D%22null%22+ancestor%3D%22%22+%2F%3E&amp;quot;&amp;gt;&amp;lt;/font&amp;gt;</Content>
             <WindowPosition x="0"  y="340"  width="88"  height="70"  displayed="0"  panelState="" />
           </Annotation>
           <Legend lineWeight="Hairline"  fill="#ffffff"  stroke="#000000"  lineStyle="Solid"  gradientColor="#808080"  gradientStyle="le.gradientstyle.none"  enabled="1"  xScale="1"  yScale="1"  aspectRatioLock="0"  alpha="1"  figID="com.treestar.flowjo.charting.legend.FigLegend@543e4012#1625878785570"  rotation="0"  lock="0"  sizeLock="0"  contentLock="0"  wantsDrops="0"  rows="3"  columns="4"  drawGrid="1"  autoFitContents="0"  showHeader="1" >
             <RowSizes>
               <Size index="0"  value="15" />
               <Size index="1"  value="15" />
               <Size index="2"  value="15" />
             </RowSizes>
             <ColSizes>
               <Size index="0"  value="15" />
               <Size index="1"  value="15" />
               <Size index="2"  value="15" />
               <Size index="3"  value="15" />
             </ColSizes>
             <WindowPosition x="280"  y="0"  width="60"  height="45"  displayed="0"  panelState="" />
             <Columns>
               <Anno name="fj.anno.samplename" />
               <Anno name="fj.anno.popname" />
               <Statistic name="Count"  ancestor=""  correlate="" />
             </Columns>
           </Legend>
           <Ancestry lineWeight="Hairline"  fill="#ffffff"  stroke="#000000"  lineStyle="Solid"  gradientColor="#808080"  gradientStyle="le.gradientstyle.none"  enabled="1"  xScale="1"  yScale="1"  aspectRatioLock="0"  alpha="1"  figID="com.treestar.flowjo.charting.FigChartRow@10108bfa#1625878785570"  rotation="0"  lock="0"  sizeLock="0"  contentLock="0"  wantsDrops="0"  backgating="0"  horizontal="0"  backgatingLargeDots="0"  backgatingContours="0" >
             <WindowPosition x="0"  y="0"  width="0"  height="1"  displayed="0"  panelState="" />
           </Ancestry>
           <Multigraph lineWeight="Hairline"  fill="#00ffffff"  stroke="#000000"  lineStyle="Solid"  gradientColor="#808080"  gradientStyle="le.gradientstyle.none"  enabled="1"  xScale="1"  yScale="1"  aspectRatioLock="1"  alpha="1"  figID="com.treestar.flowjo.charting.FigChartGrid@2e55d253#1625878785570"  rotation="0"  lock="0"  sizeLock="0"  contentLock="0"  wantsDrops="0"  annoOffsetX="0"  annoOffsetY="0"  type="NONE"  rows="0"  columns="0" >
             <WindowPosition x="0"  y="0"  width="0"  height="1"  displayed="0"  panelState="" />
             <Parameters/>
           </Multigraph>
           <PopModelList>
             <DataLayer path="Lymphocytes"  panelValue="1"  discriminatorValue=""  sampleGMID="5"  sampleID="2" >
               <LegendSpec color="#000000"  text=""  chartFill="le.chartfill.tinted.40"  lineWeight="Normal"  lineStyle="Solid"  control="0" />
             </DataLayer>
           </PopModelList>
           <WindowPosition x="61"  y="24"  width="256"  height="256"  displayed="1"  panelState="" />
         </ChartData>
         <ChartData x="374"  y="24"  width="256"  height="256"  lineWeight="Hairline"  fill="#ffffff"  stroke="#000000"  lineStyle="Solid"  gradientColor="#808080"  gradientStyle="le.gradientstyle.none"  enabled="1"  xScale="0.01"  yScale="0.01"  aspectRatioLock="0"  alpha="1"  figID="com.treestar.flowjo.charting.FigChartBox@126b625d#1625878825579"  rotation="0"  lock="0"  sizeLock="0"  contentLock="0"  wantsDrops="0"  dependents="1"  showSampleName="1"  showFullPath="1"  showFreq="0"  showCount="1"  showPopulationName="1"  showGraphTitle="0"  showMedians="0"  useShortName="1"  showKeyword="0"  keyword=""  showStatistic="0"  statistic=""  offsetHistograms="0"  offsetX="0"  offsetY="0"  flipH="0"  flipV="0"  showAdjunctHistograms="0"  scaleH="1"  scaleV="1"  panelIndex="-1"  z="9" >
           <Graph smoothing="0"  backColor="#ffffff"  foreColor="#000000"  type="Pseudocolor"  fast="1"  rowCount="22137" >
             <Axis dimension="x"  name="FL9-A"  label=""  auto="auto" />
             <Axis dimension="y"  name="FL5-A"  label=""  auto="auto" />
             <GraphSettings level="5%"  smoothingHighResolution="1"  contourHighResolution="1"  histogramSmoothingCount="0"  graphResolution="256"  showOutliers="0"  drawLargeDots="0"  dotsToDraw="8000"  tint="le.chartfill.tinted.40"  lineWeight="le.lineweight.normal"  lineStyle="le.linestyle.solid" />
             <GraphEnvironment showGrid="0"  showAxes="tnTN"  showGates="1"  showFreqOnPlots="1"  showGateNameOnPlots="1"  showMedians="0"  showUncomped="0"  addEventParam="0"  lastYAxisName="" >
               <TextTraits font="SansSerif"  size="12"  name="Labels"  style="plain"  color="#000000"  background="#00ffffff"  just="left" />
               <TextTraits font="SansSerif"  size="12"  name="LayoutGates"  style="plain"  color="#000000"  background="#00ffffff"  just="left" />
               <TextTraits font="SansSerif"  size="10"  name="Numbers"  style="plain"  color="#000000"  background="#00ffffff"  just="left" />
               <TextTraits font="SansSerif"  size="10"  name="Legend"  style="plain"  color="#000000"  background="#00ffffff"  just="left" />
               <WindowPosition x="1208"  y="24"  width="390"  height="520"  displayed="1"  panelState="---" />
             </GraphEnvironment>
           </Graph>
           <Annotation lineWeight="NoLine"  fill="#00ffffff"  stroke="#808080"  lineStyle="Solid"  gradientColor="#808080"  gradientStyle="le.gradientstyle.none"  enabled="1"  xScale="1"  yScale="1"  aspectRatioLock="0"  alpha="1"  figID="com.treestar.flowjo.charting.FigChartAnnotation@446f72fe#1625878823196"  rotation="0"  lock="0"  sizeLock="0"  contentLock="0"  wantsDrops="0"  autoFitContents="0"  autoMinimumSize="1"  padding="5,5,5,5" >
             <Content>&amp;#xA;&amp;lt;font style=&amp;quot;font-size:12pt;&amp;quot; face=&amp;quot;SansSerif&amp;quot; color=&amp;quot;#000000&amp;quot;&amp;gt;&amp;lt;input type=&amp;quot;fjml&amp;quot; style=&amp;quot;font-weight:normal; font-family:SansSerif; color:#000000;&amp;quot; value=&amp;quot;%3CAnno+name%3D%22fj.anno.samplename%22+originalDataset%3D%22null%22+%2F%3E&amp;quot;&amp;gt;&amp;lt;br style=&amp;quot;font-weight:normal; font-family:SansSerif; color:#000000;&amp;quot;&amp;gt;&amp;lt;input type=&amp;quot;fjml&amp;quot; style=&amp;quot;font-weight:normal; font-family:SansSerif; color:#000000;&amp;quot; value=&amp;quot;%3CAnno+name%3D%22fj.anno.popname%22+originalDataset%3D%22null%22+%2F%3E&amp;quot;&amp;gt;&amp;lt;br style=&amp;quot;font-weight:normal; font-family:SansSerif; color:#000000;&amp;quot;&amp;gt;&amp;lt;input type=&amp;quot;fjml&amp;quot; style=&amp;quot;font-weight:normal; font-family:SansSerif; color:#000000;&amp;quot; value=&amp;quot;%3CStatistic+id%3D%22%22+name%3D%22Count%22+originalDataset%3D%22null%22+ancestor%3D%22%22+%2F%3E&amp;quot;&amp;gt;&amp;lt;/font&amp;gt;</Content>
             <WindowPosition x="0"  y="340"  width="88"  height="70"  displayed="0"  panelState="" />
           </Annotation>
           <Legend lineWeight="Hairline"  fill="#ffffff"  stroke="#000000"  lineStyle="Solid"  gradientColor="#808080"  gradientStyle="le.gradientstyle.none"  enabled="1"  xScale="1"  yScale="1"  aspectRatioLock="0"  alpha="1"  figID="com.treestar.flowjo.charting.legend.FigLegend@70e6a4cb#1625878823197"  rotation="0"  lock="0"  sizeLock="0"  contentLock="0"  wantsDrops="0"  rows="3"  columns="4"  drawGrid="1"  autoFitContents="0"  showHeader="1" >
             <RowSizes>
               <Size index="0"  value="15" />
               <Size index="1"  value="15" />
               <Size index="2"  value="15" />
             </RowSizes>
             <ColSizes>
               <Size index="0"  value="15" />
               <Size index="1"  value="15" />
               <Size index="2"  value="15" />
               <Size index="3"  value="15" />
             </ColSizes>
             <WindowPosition x="280"  y="0"  width="60"  height="45"  displayed="0"  panelState="" />
             <Columns>
               <Anno name="fj.anno.samplename" />
               <Anno name="fj.anno.popname" />
               <Statistic name="Count"  ancestor=""  correlate="" />
             </Columns>
           </Legend>
           <Ancestry lineWeight="Hairline"  fill="#ffffff"  stroke="#000000"  lineStyle="Solid"  gradientColor="#808080"  gradientStyle="le.gradientstyle.none"  enabled="1"  xScale="1"  yScale="1"  aspectRatioLock="0"  alpha="1"  figID="com.treestar.flowjo.charting.FigChartRow@6d6e6268#1625878823197"  rotation="0"  lock="0"  sizeLock="0"  contentLock="0"  wantsDrops="0"  backgating="0"  horizontal="0"  backgatingLargeDots="0"  backgatingContours="0" >
             <WindowPosition x="0"  y="0"  width="0"  height="1"  displayed="0"  panelState="" />
           </Ancestry>
           <Multigraph lineWeight="Hairline"  fill="#00ffffff"  stroke="#000000"  lineStyle="Solid"  gradientColor="#808080"  gradientStyle="le.gradientstyle.none"  enabled="1"  xScale="1"  yScale="1"  aspectRatioLock="1"  alpha="1"  figID="com.treestar.flowjo.charting.FigChartGrid@69fed1f8#1625878823197"  rotation="0"  lock="0"  sizeLock="0"  contentLock="0"  wantsDrops="0"  annoOffsetX="0"  annoOffsetY="0"  type="NONE"  rows="0"  columns="0" >
             <WindowPosition x="0"  y="0"  width="0"  height="1"  displayed="0"  panelState="" />
             <Parameters/>
           </Multigraph>
           <PopModelList>
             <DataLayer path="Lymphocytes"  panelValue="1"  discriminatorValue=""  sampleGMID="0"  sampleID="3" >
               <LegendSpec color="#000000"  text=""  chartFill="le.chartfill.tinted.40"  lineWeight="Normal"  lineStyle="Solid"  control="0" />
             </DataLayer>
           </PopModelList>
           <WindowPosition x="374"  y="24"  width="256"  height="256"  displayed="1"  panelState="" />
         </ChartData>
       </FigList>
     </Layout>
     <WindowPosition x="163"  y="240"  width="900"  height="600"  displayed="0" />
   </LayoutEditor>
   <Scripts>
     <Script lang="text/javascript"  name="New Script" />
   </Scripts>
   <Exports/>
   <SOPS/>
   <experiment/>
 </Workspace>
