# Supplementary material for: A Novel Age-Related Circular RNA Circ-ATXN2 Inhibits Proliferation, Promotes Cell Death and Adipogenesis in Rat Adipose Tissue-Derived Stromal Cells
Source: Front Genet. 2021 Nov 9;12:761926. doi: 10.3389/fgene.2021.761926 (PMC8630790; doi:10.3389/fgene.2021.761926)
Supplement: Supplementary file 2 [file DataSheet8.ZIP › figure 6-flow cytometry apoptosis raw data/σêåμ₧É20210710.xls]

## Sheet: Sheet0
Depth	Name	Statistic	#Cells
	1783-1-1.fcs		22137
>	Lymphocytes	58.9	13049
> >	Q1: APC-A- , PI-A+	6.1	796										early			late			total
> >	Q2: APC-A+ , PI-A+	7.86	1025		7.86	5.29	6.26	4.18	4.2	3.67			1.82	6.38		4.18	7.86		6	14.24					12.5	6.8
> >	Q3: APC-A+ , PI-A-	6.38	833		6.38	5.34	4.79	1.82	1.99	1.47			1.99	5.34		4.2	5.29		6.19	10.63					13	6.4
> >	Q4: APC-A- , PI-A-	79.7	10395		14.24	10.63	11.05	6	6.19	5.14			1.47	4.79		3.67	6.26		5.14	11.05					13.2	7.2
	1783-1-2.fcs		20303										1.76	5.50333		4.01667	6.47		5.77667	11.9733					12.9	6.8
>	Lymphocytes	59.3	12048										0.216487	0.659309		0.245266	1.05965		0.456825	1.61192					0.294392	0.326599
> >	Q1: APC-A- , PI-A+	4.89	589
> >	Q2: APC-A+ , PI-A+	5.29	637
> >	Q3: APC-A+ , PI-A-	5.34	643
> >	Q4: APC-A- , PI-A-	84.5	10179
	1783-1-3.fcs		23966
>	Lymphocytes	58.5	14016
> >	Q1: APC-A- , PI-A+	4.89	686
> >	Q2: APC-A+ , PI-A+	6.26	878
> >	Q3: APC-A+ , PI-A-	4.79	671
> >	Q4: APC-A- , PI-A-	84.1	11781
	ctrl-1.fcs		12805
>	Lymphocytes	81.2	10401
> >	Q1: APC-A- , PI-A+	3.96	412
> >	Q2: APC-A+ , PI-A+	4.18	435
> >	Q3: APC-A+ , PI-A-	1.82	189
> >	Q4: APC-A- , PI-A-	90	9365
	ctrl-2.fcs		12883
>	Lymphocytes	85.8	11048
> >	Q1: APC-A- , PI-A+	4.94	546
> >	Q2: APC-A+ , PI-A+	4.2	464
> >	Q3: APC-A+ , PI-A-	1.99	220
> >	Q4: APC-A- , PI-A-	88.9	9818
	ctrl-3.fcs		13094
>	Lymphocytes	86.1	11276
> >	Q1: APC-A- , PI-A+	4.2	474
> >	Q2: APC-A+ , PI-A+	3.67	414
> >	Q3: APC-A+ , PI-A-	1.47	166
> >	Q4: APC-A- , PI-A-	90.7	10222
