# Supplementary material for: A Novel Age-Related Circular RNA Circ-ATXN2 Inhibits Proliferation, Promotes Cell Death and Adipogenesis in Rat Adipose Tissue-Derived Stromal Cells
Source: Front Genet. 2021 Nov 9;12:761926. doi: 10.3389/fgene.2021.761926 (PMC8630790; doi:10.3389/fgene.2021.761926)
Supplement: Supplementary file 3 [file DataSheet9.ZIP]

Archive with 7 entries (6 files):
- Figure 6 A/
- Figure 6 A/e-3.fcs
- Figure 6 A/e-2.fcs
- Figure 6 A/c-3.fcs
- Figure 6 A/e-2-1.fcs
- Figure 6 A/c-1-1.fcs
- Figure 6 A/c-2-1.fcs
