# Supplementary material for: A Novel Age-Related Circular RNA Circ-ATXN2 Inhibits Proliferation, Promotes Cell Death and Adipogenesis in Rat Adipose Tissue-Derived Stromal Cells
Source: Front Genet. 2021 Nov 9;12:761926. doi: 10.3389/fgene.2021.761926 (PMC8630790; doi:10.3389/fgene.2021.761926)
Supplement: Supplementary file 4 [file DataSheet4.ZIP]

Archive with 15 entries (14 files):
- figure 1G/
- figure 1G/CON-2c1.tif
- __MACOSX/figure 1G/._CON-2c1.tif
- figure 1G/CON-2c2.tif
- __MACOSX/figure 1G/._CON-2c2.tif
- figure 1G/.DS_Store
- __MACOSX/figure 1G/._.DS_Store
- figure 1G/4.tif
- __MACOSX/figure 1G/._4.tif
- figure 1G/CON-2.tif
- __MACOSX/figure 1G/._CON-2.tif
- figure 1G/4c1.tif
- __MACOSX/figure 1G/._4c1.tif
- figure 1G/4c2.tif
- __MACOSX/figure 1G/._4c2.tif
