# Supplementary material for: A Novel Age-Related Circular RNA Circ-ATXN2 Inhibits Proliferation, Promotes Cell Death and Adipogenesis in Rat Adipose Tissue-Derived Stromal Cells
Source: Front Genet. 2021 Nov 9;12:761926. doi: 10.3389/fgene.2021.761926 (PMC8630790; doi:10.3389/fgene.2021.761926)
Supplement: Supplementary file 6 [file DataSheet1.ZIP]

Archive with 15 entries (14 files):
- source data/
- source data/.DS_Store
- __MACOSX/source data/._.DS_Store
- source data/figure 1.xlsx
- __MACOSX/source data/._figure 1.xlsx
- source data/figure 6.xlsx
- __MACOSX/source data/._figure 6.xlsx
- source data/figure 7.xlsx
- __MACOSX/source data/._figure 7.xlsx
- source data/figure 4.xlsx
- __MACOSX/source data/._figure 4.xlsx
- source data/figure 5.xlsx
- __MACOSX/source data/._figure 5.xlsx
- source data/figure 2.xlsx
- __MACOSX/source data/._figure 2.xlsx
