# Supplementary material for: A Novel Age-Related Circular RNA Circ-ATXN2 Inhibits Proliferation, Promotes Cell Death and Adipogenesis in Rat Adipose Tissue-Derived Stromal Cells
Source: Front Genet. 2021 Nov 9;12:761926. doi: 10.3389/fgene.2021.761926 (PMC8630790; doi:10.3389/fgene.2021.761926)
Supplement: Supplementary file 6 [file DataSheet1.ZIP › source data/figure 1.xlsx]

## Sheet: figure1B
young	old
15.4	45.2
16.5	58.9
18.3	61
19.1	61.1
20.9	62.5
21.2	64.8
21.7	65.2
22.8	66.2
23	69.1
23.5	70.3
23.6	71.2
24.3	71.4
24.6	71.9
25	72.3
26.6	72.8
26.7	73.4
26.7	73.6
27.2	75.7
27.2	75.9
27.2	76.3
28.1	77.2
28.6	78.4
28.6	78.8
29	79.2
29.2	80.4
29.6	80.7
29.7	80.8
30.8	81.3
31.6	82.5
31.7	82.6
32.1	82.8
32.2	83.3
32.2	84.5
32.3	84.5
33.3	85.4
33.7	85.7
33.9	85.7
34.1	86.1
34.4	86.1
34.6	86.7
34.6	86.7
34.6	87.6
34.9	88
34.9	88.1
35.3	88.2
35.7	89.4
36	89.4
36.7	89.7
36.8	90.3
37.2	90.5
37.6	91.5
37.7	92
38.4	92.4
38.5	92.5
38.5	92.5
38.9	92.6
39	92.7
39	92.8
39.1	92.8
39.7	92.8
39.7	94.3
39.7	94.5
39.8	94.5
39.8	95
40.2	95.5
40.9	96.3
41	96.6
41.1	96.6
41.4	96.6
41.6	96.8
42.3	96.9
42.8	97
42.8	97
42.8	98
43.1	98.6
43.4	98.9
43.8	100
43.8	101
44	102
44.8	102
45	103
45.1	103
45.2	103
46	108
46.4	110
47.5	110
47.8	110
47.8	114
48.5	114
48.5	114
48.6	117
48.8	117
50.4	120
54	120
56	122
59.1	129
61	131
61.5	133
64.2	137
41.1	143

## Sheet: figure1C
young	old
15.4	45.2
16.5	58.9
18.3	61
19.1	61.1
20.9	62.5
21.2	64.8
21.7	65.2
22.8	66.2
23	69.1
23.5	70.3
23.6	71.2
24.3	71.4
24.6	71.9
25	72.3
26.6	72.8
26.7	73.4
26.7	73.6
27.2	75.7
27.2	75.9
27.2	76.3
28.1	77.2
28.6	78.4
28.6	78.8
29	79.2
29.2	80.4
29.6	80.7
29.7	80.8
30.8	81.3
31.6	82.5
31.7	82.6
32.1	82.8
32.2	83.3
32.2	84.5
32.3	84.5
33.3	85.4
33.7	85.7
33.9	85.7
34.1	86.1
34.4	86.1
34.6	86.7
34.6	86.7
34.6	87.6
34.9	88
34.9	88.1
35.3	88.2
35.7	89.4
36	89.4
36.7	89.7
36.8	90.3
37.2	90.5
37.6	91.5
37.7	92
38.4	92.4
38.5	92.5
38.5	92.5
38.9	92.6
39	92.7
39	92.8
39.1	92.8
39.7	92.8
39.7	94.3
39.7	94.5
39.8	94.5
39.8	95
40.2	95.5
40.9	96.3
41	96.6
41.1	96.6
41.4	96.6
41.6	96.8
42.3	96.9
42.8	97
42.8	97
42.8	98
43.1	98.6
43.4	98.9
43.8	100
43.8	101
44	102
44.8	102
45	103
45.1	103
45.2	103
46	108
46.4	110
47.5	110
47.8	110
47.8	114
48.5	114
48.5	114
48.6	117
48.8	117
50.4	120
54	120
56	122
59.1	129
61	131
61.5	133
64.2	137
41.1	143

## Sheet: figure1D
young	old
63	24
75	26
59	22
74	23
67	19
72	18
79	26
64	28
58	27
81	21

## Sheet: figure1F
Young	Old
12.5	50
18.2	44.4
10	50
6.25	57.1
15.2	44.4

## Sheet: figure1H
Young	Old
0	4
0	3
0	4
