# Supplementary material for: A Novel Age-Related Circular RNA Circ-ATXN2 Inhibits Proliferation, Promotes Cell Death and Adipogenesis in Rat Adipose Tissue-Derived Stromal Cells
Source: Front Genet. 2021 Nov 9;12:761926. doi: 10.3389/fgene.2021.761926 (PMC8630790; doi:10.3389/fgene.2021.761926)
Supplement: Supplementary file 6 [file DataSheet1.ZIP › source data/figure 6.xlsx]

## Sheet: figure 6B
VECTOR	circRNA_ATXN2
6	14.24
6.19	10.63
5.14	11.05

## Sheet: figure 6D
vector	circ-ATXN2
2.38	3.76
3.38	3.71
3.2	4.49

## Sheet: 2
VECTOR	circRNA_ATXN2
6	14.24
6.19	10.63
5.14	11.05
