# Supplementary material for: A Novel Age-Related Circular RNA Circ-ATXN2 Inhibits Proliferation, Promotes Cell Death and Adipogenesis in Rat Adipose Tissue-Derived Stromal Cells
Source: Front Genet. 2021 Nov 9;12:761926. doi: 10.3389/fgene.2021.761926 (PMC8630790; doi:10.3389/fgene.2021.761926)
Supplement: Supplementary file 6 [file DataSheet1.ZIP › source data/figure 7.xlsx]

## Sheet: figure 7A
	VETOR						CIRC-ATXN2
PPARγ	0.187651	0.354673	0.0743268	0.034674	0.0943268	0.11744	1.64764	1.50525	1	1.87905	1.41421	1.67854
CEBP/α	0.298816	0.186579	0.238816	0.196579	0.258816	0.106579	1.0877	1	1.02101	1.10957	1.34527	1.03526

## Sheet: figure 7C
vector	circ-ATXN2
0.199	0.424
0.21	0.484
0.186	0.478
