# Supplementary material for: A Novel Age-Related Circular RNA Circ-ATXN2 Inhibits Proliferation, Promotes Cell Death and Adipogenesis in Rat Adipose Tissue-Derived Stromal Cells
Source: Front Genet. 2021 Nov 9;12:761926. doi: 10.3389/fgene.2021.761926 (PMC8630790; doi:10.3389/fgene.2021.761926)
Supplement: Supplementary file 6 [file DataSheet1.ZIP › source data/figure 4.xlsx]

## Sheet: figure 4C
	YOUNG			OLD
circRNA967	59.24	48.32	88.82	38.97	17.47	6.01
circRNA461	19.75	8.05	14.8	23.38	26.2	36.03
circRNA1107	9.87	8.05	7.4	23.38	26.2	18.02
circRNA1783	39.49	40.27	14.8	62.35	61.14	66.06
circRNA1176	39.49	32.22	37.01	7.79	17.47	6.01

## Sheet: figure 4D
histone H3-K9 methylation	histone deacetylation	negative regulation of transcription, DNA-templated	mitotic cell cycle	protein neddylation	regulation of exocyst localization	Ral protein signal transduction	homeostasis of number of cells	regulation of cytoplasmic mRNA processing body assembly	negative regulation of receptor internalization	negative regulation of multicellular organism growth	spermatogenesis	regulation of cell growth	nucleus localization	nucleus	cytoplasm	polysome	cytoplasmic stress granule	repressing transcription factor binding	sequence-specific DNA binding	transcription regulatory region DNA binding	cullin family protein binding	ubiquitin-like protein binding	GTPase activator activity	DBD domain binding	RNA polymerase II core promoter proximal region sequence-specific DNA binding
13	11	9	5	11	8	8	6	7	8	8	7	6	6	6	5	5	8	7	7	7	5	5	6	6	10
