# Supplementary material for: A Novel Age-Related Circular RNA Circ-ATXN2 Inhibits Proliferation, Promotes Cell Death and Adipogenesis in Rat Adipose Tissue-Derived Stromal Cells
Source: Front Genet. 2021 Nov 9;12:761926. doi: 10.3389/fgene.2021.761926 (PMC8630790; doi:10.3389/fgene.2021.761926)
Supplement: Supplementary file 6 [file DataSheet1.ZIP › source data/figure 2.xlsx]

## Sheet: figure2 B
1822	686	364	200	114	73	53	36	21	13	7	9	5	3	1	4	1	1	1	1	1

## Sheet: figure2 C
1443	1443	1332	1075	776	561	382	278	202	131	88	75	53	51	41	32	18	13	13	60
