# Supplementary material for: A Novel Age-Related Circular RNA Circ-ATXN2 Inhibits Proliferation, Promotes Cell Death and Adipogenesis in Rat Adipose Tissue-Derived Stromal Cells
Source: Front Genet. 2021 Nov 9;12:761926. doi: 10.3389/fgene.2021.761926 (PMC8630790; doi:10.3389/fgene.2021.761926)
Supplement: Supplementary file 7 [file DataSheet10.ZIP]

Archive with 9 entries (8 files):
- figure 7 B/
- figure 7 B/circ-ATXN2-40X-2.tif
- __MACOSX/figure 7 B/._circ-ATXN2-40X-2.tif
- figure 7 B/Vector-40X-2.tif
- __MACOSX/figure 7 B/._Vector-40X-2.tif
- figure 7 B/figure 7 B vector-GFP.JPG
- __MACOSX/figure 7 B/._figure 7 B vector-GFP.JPG
- figure 7 B/figure 7 B circ-ATXN2-GFP.JPG
- __MACOSX/figure 7 B/._figure 7 B circ-ATXN2-GFP.JPG
