# Supplementary material for: A Novel Age-Related Circular RNA Circ-ATXN2 Inhibits Proliferation, Promotes Cell Death and Adipogenesis in Rat Adipose Tissue-Derived Stromal Cells
Source: Front Genet. 2021 Nov 9;12:761926. doi: 10.3389/fgene.2021.761926 (PMC8630790; doi:10.3389/fgene.2021.761926)
Supplement: Supplementary file 8 [file DataSheet6.ZIP]

Archive with 15 entries (14 files):
- figure 5-flow cytometry edu raw data/
- figure 5-flow cytometry edu raw data/20210621_CONTROL-EDU-1_003.fcs
- figure 5-flow cytometry edu raw data/20210621_1783-EDU-2_007.fcs
- figure 5-flow cytometry edu raw data/20210621_CONTROL-EDU-2_004.fcs
- figure 5-flow cytometry edu raw data/20210621_CONTROL-EDU-3_005.fcs
- figure 5-flow cytometry edu raw data/20210622.wsp
- __MACOSX/figure 5-flow cytometry edu raw data/._20210622.wsp
- figure 5-flow cytometry edu raw data/20210621_1783-EDU-1_006.fcs
- figure 5-flow cytometry edu raw data/20210622.xls
- __MACOSX/figure 5-flow cytometry edu raw data/._20210622.xls
- figure 5-flow cytometry edu raw data/20210622-Layout.jpg
- __MACOSX/figure 5-flow cytometry edu raw data/._20210622-Layout.jpg
- figure 5-flow cytometry edu raw data/20210621_CONTROL-2_002.fcs
- figure 5-flow cytometry edu raw data/20210621_CONTROL-1_001.fcs
- figure 5-flow cytometry edu raw data/20210621_1783-EDU-3_008.fcs
