# Supplementary material for: A Novel Age-Related Circular RNA Circ-ATXN2 Inhibits Proliferation, Promotes Cell Death and Adipogenesis in Rat Adipose Tissue-Derived Stromal Cells
Source: Front Genet. 2021 Nov 9;12:761926. doi: 10.3389/fgene.2021.761926 (PMC8630790; doi:10.3389/fgene.2021.761926)
Supplement: Supplementary file 8 [file DataSheet6.ZIP › figure 5-flow cytometry edu raw data/20210622.wsp]

<?xml version="1.0" encoding="UTF-8"?>
 <Workspace version="20.0"  modDate="Tue Jun 22 10:40:05 CST 2021"  flowJoVersion="10.0.7r2"  drawRowBorders="1"  drawColumnBorders="1"  curGroup="All Samples"  groupPaneHeight="-1"  xmlns:xsi="http://www.w3.org/2001/XMLSchema-instance"  xmlns:gating="http://www.isac-net.org/std/Gating-ML/v2.0/gating"  xmlns:transforms="http://www.isac-net.org/std/Gating-ML/v2.0/transformations"  xmlns:data-type="http://www.isac-net.org/std/Gating-ML/v2.0/datatypes"  xsi:schemaLocation="http://www.isac-net.org/std/Gating-ML/v2.0/gating http://www.isac-net.org/std/Gating-ML/v2.0/gating/Gating-ML.v2.0.xsd http://www.isac-net.org/std/Gating-ML/v2.0/transformations http://www.isac-net.org/std/Gating-ML/v2.0/gating/Transformations.v2.0.xsd http://www.isac-net.org/std/Gating-ML/v2.0/datatypes http://www.isac-net.org/std/Gating-ML/v2.0/gating/DataTypes.v2.0.xsd "  nonAutoSaveFileName="file:/E:/课题文章/大鼠脂肪CrRNA文章2019/转染后细胞数据/edu-SONGXINGHUI20210621/20210622.wsp" >
   <WindowPosition x="481"  y="126"  width="1091"  height="818"  displayed="1"  panelState="" />
   <TextTraits font="SansSerif"  size="12"  name=""  style="plain"  color="#000000"  background="#00ffffff"  just="left" />
   <Columns>
     <TColumn width="464" >
       <Property key="fj.appnode.prop.name" />
     </TColumn>
     <TColumn width="304" >
       <Property key="fj.appnode.prop.statistic" />
     </TColumn>
     <TColumn width="303" >
       <Property key="fj.appnode.prop.ncells" />
     </TColumn>
   </Columns>
   <Matrices/>
   <Cytometers>
     <Cytometer name="DIVA"  cyt="LSRFortessa"  useFCS3="1"  extraNegs="0"  widthBasis="-100"  linMin="0"  logMin="3"  linMax="262144"  logMax="262144"  linearRescale="1"  logRescale="1"  linFromKW="1"  logFromKW="1"  useGain="1"  useTransform="1"  transformType="BIEX"  manufacturer=""  serialnumber=""  homepage="workspaces-and-samples/flowjo-and-your-cytometer/ws-cytometer-bd/"  icon="bd.PNG" >
       <LinParams>
         <Param>time</Param>
       </LinParams>
       <LogParams/>
       <FilterParams>
         <Param>ratio</Param>
       </FilterParams>
       <TransformStore>
         <Transforms>
           <Transforms>
             <transforms:linear transforms:minRange="0"  transforms:maxRange="262144"  gain="1" >
               <data-type:parameter data-type:name="FSC-H" />
             </transforms:linear>
             <transforms:linear transforms:minRange="0"  transforms:maxRange="128"  gain="1" >
               <data-type:parameter data-type:name="Time" />
             </transforms:linear>
             <transforms:biex transforms:length="256"  transforms:maxRange="262144"  transforms:neg="0"  transforms:width="-100"  transforms:pos="4.418539922" >
               <data-type:parameter data-type:name="FITC-A" />
             </transforms:biex>
             <transforms:linear transforms:minRange="0"  transforms:maxRange="262144"  gain="1" >
               <data-type:parameter data-type:name="SSC-W" />
             </transforms:linear>
             <transforms:linear transforms:minRange="0"  transforms:maxRange="262144"  gain="1" >
               <data-type:parameter data-type:name="SSC-H" />
             </transforms:linear>
             <transforms:linear transforms:minRange="0"  transforms:maxRange="262144"  gain="1" >
               <data-type:parameter data-type:name="FSC-W" />
             </transforms:linear>
             <transforms:biex transforms:length="256"  transforms:maxRange="262144"  transforms:neg="0"  transforms:width="-100"  transforms:pos="4.418539922" >
               <data-type:parameter data-type:name="PI-A" />
             </transforms:biex>
             <transforms:linear transforms:minRange="0"  transforms:maxRange="262144"  gain="1" >
               <data-type:parameter data-type:name="SSC-A" />
             </transforms:linear>
             <transforms:linear transforms:minRange="0"  transforms:maxRange="262144"  gain="1" >
               <data-type:parameter data-type:name="FSC-A" />
             </transforms:linear>
             <transforms:biex transforms:length="256"  transforms:maxRange="262144"  transforms:neg="0"  transforms:width="-100"  transforms:pos="4.418539922" >
               <data-type:parameter data-type:name="APC-A" />
             </transforms:biex>
           </Transforms>
         </Transforms>
       </TransformStore>
     </Cytometer>
   </Cytometers>
   <Groups>
     <GroupNode name="All Samples"  annotation=""  owningGroup="All Samples"  expanded="1"  sortPriority="10"  count="-1" >
       <Graph smoothing="0"  backColor="#ffffff"  foreColor="#000000"  type="Pseudocolor"  fast="1"  rowCount="0" >
         <Axis dimension="x"  name=""  label=""  auto="auto" />
         <Axis dimension="y"  name=""  label=""  auto="auto" />
         <GraphSettings level="5%"  smoothingHighResolution="1"  contourHighResolution="1"  histogramSmoothingCount="0"  graphResolution="256"  showOutliers="0"  drawLargeDots="0"  dotsToDraw="8000"  tint="le.chartfill.tinted.40"  lineWeight="le.lineweight.normal"  lineStyle="le.linestyle.solid" />
         <GraphEnvironment showGrid="0"  showAxes="tnlTNL"  showGates="1"  showFreqOnPlots="1"  showGateNameOnPlots="1"  showMedians="0"  showUncomped="0"  addEventParam="0"  lastYAxisName="" >
           <TextTraits font="SansSerif"  size="12"  name="Labels"  style="plain"  color="#000000"  background="#00ffffff"  just="left" />
           <TextTraits font="SansSerif"  size="12"  name="LayoutGates"  style="plain"  color="#000000"  background="#00ffffff"  just="left" />
           <TextTraits font="SansSerif"  size="10"  name="Numbers"  style="plain"  color="#000000"  background="#00ffffff"  just="left" />
           <TextTraits font="SansSerif"  size="10"  name="Legend"  style="plain"  color="#000000"  background="#00ffffff"  just="left" />
         </GraphEnvironment>
       </Graph>
       <Group name="All Samples"  live="1"  role="ws.group.dlog.test"  key=""  synchronized="0"  foreground="#000000"  fontStyle="bold" >
         <Criteria/>
         <BlacklistedSamples>
           <SampleRef sampleID="3" />
           <SampleRef sampleID="2" />
           <SampleRef sampleID="1" />
           <SampleRef sampleID="9" />
           <SampleRef sampleID="8" />
         </BlacklistedSamples>
         <SampleRefs>
           <SampleRef sampleID="6" />
           <SampleRef sampleID="4" />
           <SampleRef sampleID="5" />
           <SampleRef sampleID="10" />
           <SampleRef sampleID="11" />
           <SampleRef sampleID="7" />
         </SampleRefs>
         <Keywords/>
       </Group>
     </GroupNode>
     <GroupNode name="Compensation"  annotation=""  owningGroup="Compensation"  expanded="1"  sortPriority="10"  count="-1" >
       <Graph smoothing="0"  backColor="#ffffff"  foreColor="#000000"  type="Pseudocolor"  fast="1"  rowCount="0" >
         <Axis dimension="x"  name=""  label=""  auto="auto" />
         <Axis dimension="y"  name=""  label=""  auto="auto" />
         <GraphSettings level="5%"  smoothingHighResolution="1"  contourHighResolution="1"  histogramSmoothingCount="0"  graphResolution="256"  showOutliers="0"  drawLargeDots="0"  dotsToDraw="8000"  tint="le.chartfill.tinted.40"  lineWeight="le.lineweight.normal"  lineStyle="le.linestyle.solid" />
         <GraphEnvironment showGrid="0"  showAxes="tnlTNL"  showGates="1"  showFreqOnPlots="1"  showGateNameOnPlots="1"  showMedians="0"  showUncomped="0"  addEventParam="0"  lastYAxisName="" >
           <TextTraits font="SansSerif"  size="12"  name="Labels"  style="plain"  color="#000000"  background="#00ffffff"  just="left" />
           <TextTraits font="SansSerif"  size="12"  name="LayoutGates"  style="plain"  color="#000000"  background="#00ffffff"  just="left" />
           <TextTraits font="SansSerif"  size="10"  name="Numbers"  style="plain"  color="#000000"  background="#00ffffff"  just="left" />
           <TextTraits font="SansSerif"  size="10"  name="Legend"  style="plain"  color="#000000"  background="#00ffffff"  just="left" />
         </GraphEnvironment>
       </Graph>
       <Group name="Compensation"  live="1"  role="ws.group.dlog.compensation"  key=""  synchronized="0"  foreground="#ff00ff"  fontStyle="bold" >
         <Criteria>
           <Criterion connector="And"  keyword="$FIL"  function="Contains"  value="comp" />
           <Criterion connector="Or"  keyword="$FIL"  function="Contains"  value="unstained" />
         </Criteria>
         <Keywords/>
       </Group>
     </GroupNode>
   </Groups>
   <SampleList>
     <Sample>
       <DataSet uri="file:/E:/课题文章/大鼠脂肪CrRNA文章2019/转染后细胞数据/edu-SONGXINGHUI20210621/SONGXINGHUI20210621/xingyueting/APC-20210621/20210621_1783-EDU-3_008.fcs"  sampleID="7" />
       <Transformations>
         <transforms:linear transforms:minRange="0"  transforms:maxRange="262144"  gain="1" >
           <data-type:parameter data-type:name="FSC-A" />
         </transforms:linear>
         <transforms:linear transforms:minRange="0"  transforms:maxRange="262144"  gain="1" >
           <data-type:parameter data-type:name="FSC-H" />
         </transforms:linear>
         <transforms:linear transforms:minRange="0"  transforms:maxRange="262144"  gain="1" >
           <data-type:parameter data-type:name="FSC-W" />
         </transforms:linear>
         <transforms:linear transforms:minRange="0"  transforms:maxRange="262144"  gain="1" >
           <data-type:parameter data-type:name="SSC-A" />
         </transforms:linear>
         <transforms:linear transforms:minRange="0"  transforms:maxRange="262144"  gain="1" >
           <data-type:parameter data-type:name="SSC-H" />
         </transforms:linear>
         <transforms:linear transforms:minRange="0"  transforms:maxRange="262144"  gain="1" >
           <data-type:parameter data-type:name="SSC-W" />
         </transforms:linear>
         <transforms:biex transforms:length="256"  transforms:maxRange="262144"  transforms:neg="0"  transforms:width="-100"  transforms:pos="4.418539922" >
           <data-type:parameter data-type:name="FITC-A" />
         </transforms:biex>
         <transforms:biex transforms:length="256"  transforms:maxRange="262144"  transforms:neg="0"  transforms:width="-100"  transforms:pos="4.418539922" >
           <data-type:parameter data-type:name="APC-A" />
         </transforms:biex>
         <transforms:biex transforms:length="256"  transforms:maxRange="262144"  transforms:neg="0"  transforms:width="-100"  transforms:pos="4.418539922" >
           <data-type:parameter data-type:name="PI-A" />
         </transforms:biex>
         <transforms:linear transforms:minRange="0"  transforms:maxRange="128"  gain="1" >
           <data-type:parameter data-type:name="Time" />
         </transforms:linear>
       </Transformations>
       <Keywords>
         <Keyword name="CST REGULATORY STATUS"  value="RUO Performance Check" />
         <Keyword name="CST PERFORMANCE EXPIRED"  value="2021-06-22T09:18:30+08:00" />
         <Keyword name="CST BEADS EXPIRED"  value="False" />
         <Keyword name="CST BASELINE DATE"  value="2021-05-06T15:09:53+08:00" />
         <Keyword name="CST SETUP DATE"  value="2021-06-21T09:18:30+08:00" />
         <Keyword name="CYTOMETER CONFIG CREATE DATE"  value="2019-10-14T15:03:36+08:00" />
         <Keyword name="CYTOMETER CONFIG NAME"  value="Facility20191014" />
         <Keyword name="CST BEADS LOT ID"  value="23861" />
         <Keyword name="CST SETUP STATUS"  value="SUCCESS WITH WARNING" />
         <Keyword name="P10MS"  value="0" />
         <Keyword name="P10BS"  value="0" />
         <Keyword name="$P10G"  value="1.0" />
         <Keyword name="$P10E"  value="0,0" />
         <Keyword name="$P10B"  value="32" />
         <Keyword name="$P10R"  value="256" />
         <Keyword name="$P10N"  value="Time" />
         <Keyword name="P9MS"  value="0" />
         <Keyword name="P9BS"  value="66" />
         <Keyword name="P9DISPLAY"  value="LOG" />
         <Keyword name="$P9G"  value="1.0" />
         <Keyword name="$P9V"  value="300" />
         <Keyword name="$P9E"  value="0,0" />
         <Keyword name="$P9B"  value="32" />
         <Keyword name="$P9R"  value="262144" />
         <Keyword name="$P9N"  value="PI-A" />
         <Keyword name="P8MS"  value="0" />
         <Keyword name="P8BS"  value="236" />
         <Keyword name="P8DISPLAY"  value="LOG" />
         <Keyword name="$P8G"  value="1.0" />
         <Keyword name="$P8V"  value="506" />
         <Keyword name="$P8E"  value="0,0" />
         <Keyword name="$P8B"  value="32" />
         <Keyword name="$P8R"  value="262144" />
         <Keyword name="$P8N"  value="APC-A" />
         <Keyword name="P7MS"  value="0" />
         <Keyword name="P7BS"  value="81" />
         <Keyword name="P7DISPLAY"  value="LOG" />
         <Keyword name="$P7G"  value="1.0" />
         <Keyword name="$P7V"  value="498" />
         <Keyword name="$P7E"  value="0,0" />
         <Keyword name="$P7B"  value="32" />
         <Keyword name="$P7R"  value="262144" />
         <Keyword name="$P7N"  value="FITC-A" />
         <Keyword name="P6MS"  value="0" />
         <Keyword name="P6BS"  value="-1" />
         <Keyword name="$P6G"  value="1.0" />
         <Keyword name="$P6V"  value="200" />
         <Keyword name="$P6E"  value="0,0" />
         <Keyword name="$P6B"  value="32" />
         <Keyword name="$P6R"  value="262144" />
         <Keyword name="$P6N"  value="SSC-W" />
         <Keyword name="P5MS"  value="0" />
         <Keyword name="P5BS"  value="0" />
         <Keyword name="P5DISPLAY"  value="LIN" />
         <Keyword name="$P5G"  value="1.0" />
         <Keyword name="$P5V"  value="200" />
         <Keyword name="$P5E"  value="0,0" />
         <Keyword name="$P5B"  value="32" />
         <Keyword name="$P5R"  value="262144" />
         <Keyword name="$P5N"  value="SSC-H" />
         <Keyword name="P4MS"  value="0" />
         <Keyword name="P4BS"  value="0" />
         <Keyword name="P4DISPLAY"  value="LIN" />
         <Keyword name="$P4G"  value="1.0" />
         <Keyword name="$P4V"  value="200" />
         <Keyword name="$P4E"  value="0,0" />
         <Keyword name="$P4B"  value="32" />
         <Keyword name="$P4R"  value="262144" />
         <Keyword name="$P4N"  value="SSC-A" />
         <Keyword name="P3MS"  value="0" />
         <Keyword name="P3BS"  value="-1" />
         <Keyword name="$P3G"  value="1.0" />
         <Keyword name="$P3V"  value="400" />
         <Keyword name="$P3E"  value="0,0" />
         <Keyword name="$P3B"  value="32" />
         <Keyword name="$P3R"  value="262144" />
         <Keyword name="$P3N"  value="FSC-W" />
         <Keyword name="P2MS"  value="0" />
         <Keyword name="P2BS"  value="0" />
         <Keyword name="P2DISPLAY"  value="LIN" />
         <Keyword name="$P2G"  value="1.0" />
         <Keyword name="$P2V"  value="400" />
         <Keyword name="$P2E"  value="0,0" />
         <Keyword name="$P2B"  value="32" />
         <Keyword name="$P2R"  value="262144" />
         <Keyword name="$P2N"  value="FSC-H" />
         <Keyword name="P1MS"  value="0" />
         <Keyword name="P1BS"  value="0" />
         <Keyword name="P1DISPLAY"  value="LIN" />
         <Keyword name="$P1G"  value="1.0" />
         <Keyword name="$P1V"  value="400" />
         <Keyword name="$P1E"  value="0,0" />
         <Keyword name="$P1B"  value="32" />
         <Keyword name="$P1R"  value="262144" />
         <Keyword name="$P1N"  value="FSC-A" />
         <Keyword name="THRESHOLD"  value="FSC,5000" />
         <Keyword name="APPLY COMPENSATION"  value="TRUE" />
         <Keyword name="SPILL"  value="3,FITC-A,APC-A,PI-A,1,0,0,0,1,0,0,0,1" />
         <Keyword name="$TIMESTEP"  value="0.01" />
         <Keyword name="LASER5ASF"  value="0.94" />
         <Keyword name="LASER5DELAY"  value="68.59" />
         <Keyword name="LASER5NAME"  value="UV" />
         <Keyword name="LASER4ASF"  value="0.88" />
         <Keyword name="LASER4DELAY"  value="135.31" />
         <Keyword name="LASER4NAME"  value="YellGrn" />
         <Keyword name="LASER3ASF"  value="0.87" />
         <Keyword name="LASER3DELAY"  value="35.49" />
         <Keyword name="LASER3NAME"  value="Violet" />
         <Keyword name="LASER2ASF"  value="0.79" />
         <Keyword name="LASER2DELAY"  value="105.91" />
         <Keyword name="LASER2NAME"  value="Red" />
         <Keyword name="LASER1ASF"  value="0.77" />
         <Keyword name="LASER1DELAY"  value="0.00" />
         <Keyword name="LASER1NAME"  value="Blue" />
         <Keyword name="$INST"  value=" " />
         <Keyword name="AUTOBS"  value="TRUE" />
         <Keyword name="FSC ASF"  value="0.66" />
         <Keyword name="$OP"  value="Administrator" />
         <Keyword name="EXPORT TIME"  value="21-JUN-2021-17:13:47" />
         <Keyword name="EXPORT USER NAME"  value="Administrator" />
         <Keyword name="WINDOW EXTENSION"  value="10.00" />
         <Keyword name="CYTNUM"  value="H647800L6041" />
         <Keyword name="SETTINGS"  value="Cytometer" />
         <Keyword name="$CYT"  value="LSRFortessa" />
         <Keyword name="$ETIM"  value="17:11:43" />
         <Keyword name="$BTIM"  value="17:08:07" />
         <Keyword name="$DATE"  value="21-JUN-2021" />
         <Keyword name="GUID"  value="9cbfd022-2fd8-4782-ba18-0c7d172e5617" />
         <Keyword name="EXPERIMENT NAME"  value="APC-20210621" />
         <Keyword name="$SRC"  value="20210621" />
         <Keyword name="TUBE NAME"  value="1078-EDU-3" />
         <Keyword name="CREATOR"  value="BD FACSDiva Software Version 8.0.1" />
         <Keyword name="$NEXTDATA"  value="0" />
         <Keyword name="$DATATYPE"  value="F" />
         <Keyword name="$BYTEORD"  value="4,3,2,1" />
         <Keyword name="$MODE"  value="L" />
         <Keyword name="$PAR"  value="10" />
         <Keyword name="$TOT"  value="9008               " />
         <Keyword name="$SYS"  value="Windows 7 6.1" />
         <Keyword name="$FIL"  value="20210621_1078-EDU-3_008.fcs" />
         <Keyword name="$ENDDATA"  value="362739             " />
         <Keyword name="$BEGINDATA"  value="2420" />
         <Keyword name="$ENDSTEXT"  value="0" />
         <Keyword name="$BEGINSTEXT"  value="0" />
         <Keyword name="$ENDANALYSIS"  value="0" />
         <Keyword name="$BEGINANALYSIS"  value="0" />
         <Keyword name="FJ_FCS_VERSION"  value="3.1" />
         <Keyword name="$P1S"  value="" />
         <Keyword name="$P2S"  value="" />
         <Keyword name="$P3S"  value="" />
         <Keyword name="$P4S"  value="" />
         <Keyword name="$P5S"  value="" />
         <Keyword name="$P6S"  value="" />
         <Keyword name="$P7S"  value="" />
         <Keyword name="$P8S"  value="" />
         <Keyword name="$P9S"  value="" />
         <Keyword name="$P10S"  value="" />
       </Keywords>
       <SampleNode name="20210621_1078-EDU-3_008.fcs"  annotation=""  owningGroup=""  expanded="1"  sortPriority="10"  count="9008"  sampleID="7" >
         <Graph smoothing="0"  backColor="#ffffff"  foreColor="#000000"  type="Pseudocolor"  fast="1"  rowCount="9008" >
           <Axis dimension="x"  name="FSC-A"  label=""  auto="auto" />
           <Axis dimension="y"  name="SSC-A"  label=""  auto="auto" />
           <GraphSettings level="5%"  smoothingHighResolution="1"  contourHighResolution="1"  histogramSmoothingCount="0"  graphResolution="256"  showOutliers="0"  drawLargeDots="0"  dotsToDraw="8000"  tint="le.chartfill.tinted.40"  lineWeight="le.lineweight.normal"  lineStyle="le.linestyle.solid" />
           <GraphEnvironment showGrid="0"  showAxes="tnlTNL"  showGates="1"  showFreqOnPlots="1"  showGateNameOnPlots="1"  showMedians="0"  showUncomped="0"  addEventParam="0"  lastYAxisName="" >
             <TextTraits font="SansSerif"  size="12"  name="Labels"  style="plain"  color="#000000"  background="#00ffffff"  just="left" />
             <TextTraits font="SansSerif"  size="12"  name="LayoutGates"  style="plain"  color="#000000"  background="#00ffffff"  just="left" />
             <TextTraits font="SansSerif"  size="10"  name="Numbers"  style="plain"  color="#000000"  background="#00ffffff"  just="left" />
             <TextTraits font="SansSerif"  size="10"  name="Legend"  style="plain"  color="#000000"  background="#00ffffff"  just="left" />
             <WindowPosition x="1150"  y="133"  width="390"  height="520"  displayed="0"  panelState="---" />
           </GraphEnvironment>
         </Graph>
         <Subpopulations>
           <Population name="Lymphocytes"  annotation=""  owningGroup=""  expanded="1"  sortPriority="10"  count="7734" >
             <Graph smoothing="0"  backColor="#ffffff"  foreColor="#000000"  type="Pseudocolor"  fast="1"  rowCount="9008" >
               <Axis dimension="x"  name="SSC-A"  label=""  auto="auto" />
               <Axis dimension="y"  name="SSC-H"  label=""  auto="auto" />
               <GraphSettings level="5%"  smoothingHighResolution="1"  contourHighResolution="1"  histogramSmoothingCount="0"  graphResolution="256"  showOutliers="0"  drawLargeDots="0"  dotsToDraw="8000"  tint="le.chartfill.tinted.40"  lineWeight="le.lineweight.normal"  lineStyle="le.linestyle.solid" />
               <GraphEnvironment showGrid="0"  showAxes="tnlTNL"  showGates="1"  showFreqOnPlots="1"  showGateNameOnPlots="1"  showMedians="0"  showUncomped="0"  addEventParam="0"  lastYAxisName="" >
                 <TextTraits font="SansSerif"  size="12"  name="Labels"  style="plain"  color="#000000"  background="#00ffffff"  just="left" />
                 <TextTraits font="SansSerif"  size="12"  name="LayoutGates"  style="plain"  color="#000000"  background="#00ffffff"  just="left" />
                 <TextTraits font="SansSerif"  size="10"  name="Numbers"  style="plain"  color="#000000"  background="#00ffffff"  just="left" />
                 <TextTraits font="SansSerif"  size="10"  name="Legend"  style="plain"  color="#000000"  background="#00ffffff"  just="left" />
                 <WindowPosition x="1150"  y="133"  width="390"  height="520"  displayed="0"  panelState="---" />
               </GraphEnvironment>
             </Graph>
             <Gate gating:id="ID703324998" >
               <gating:PolygonGate eventsInside="1"  annoOffsetX="0"  annoOffsetY="0"  tint="#000000"  isTinted="0"  lineWeight="Normal"  userDefined="1"  quadId="-1"  gateResolution="256" >
                 <gating:dimension>
                   <data-type:fcs-dimension data-type:name="FSC-A" />
                 </gating:dimension>
                 <gating:dimension>
                   <data-type:fcs-dimension data-type:name="SSC-A" />
                 </gating:dimension>
                 <gating:vertex>
                   <gating:coordinate data-type:value="211477.512605042" />
                   <gating:coordinate data-type:value="84301.8149779736" />
                 </gating:vertex>
                 <gating:vertex>
                   <gating:coordinate data-type:value="96927.1932773109" />
                   <gating:coordinate data-type:value="12703.013215859" />
                 </gating:vertex>
                 <gating:vertex>
                   <gating:coordinate data-type:value="14318.7899159664" />
                   <gating:coordinate data-type:value="16167.4713656388" />
                 </gating:vertex>
                 <gating:vertex>
                   <gating:coordinate data-type:value="30840.4705882353" />
                   <gating:coordinate data-type:value="90075.9118942731" />
                 </gating:vertex>
                 <gating:vertex>
                   <gating:coordinate data-type:value="59478.0504201681" />
                   <gating:coordinate data-type:value="154745.7973568282" />
                 </gating:vertex>
                 <gating:vertex>
                   <gating:coordinate data-type:value="116753.2100840336" />
                   <gating:coordinate data-type:value="227499.4185022026" />
                 </gating:vertex>
                 <gating:vertex>
                   <gating:coordinate data-type:value="245622.3193277311" />
                   <gating:coordinate data-type:value="250595.8061674009" />
                 </gating:vertex>
                 <gating:vertex>
                   <gating:coordinate data-type:value="252230.9915966387" />
                   <gating:coordinate data-type:value="190545.1982378855" />
                 </gating:vertex>
                 <gating:vertex>
                   <gating:coordinate data-type:value="239013.6470588235" />
                   <gating:coordinate data-type:value="112017.4801762114" />
                 </gating:vertex>
               </gating:PolygonGate>
             </Gate>
             <Subpopulations>
               <Population name="Single Cells"  annotation=""  owningGroup=""  expanded="1"  sortPriority="10"  count="7402" >
                 <Graph smoothing="0"  backColor="#ffffff"  foreColor="#000000"  type="Histogram"  fast="1"  rowCount="9008" >
                   <Axis dimension="x"  name="APC-A"  label=""  auto="auto" />
                   <Axis dimension="y"  name=""  label=""  auto="auto" />
                   <GraphSettings level="5%"  smoothingHighResolution="1"  contourHighResolution="1"  histogramSmoothingCount="0"  graphResolution="256"  showOutliers="0"  drawLargeDots="0"  dotsToDraw="8000"  tint="le.chartfill.tinted.40"  lineWeight="le.lineweight.normal"  lineStyle="le.linestyle.solid" />
                   <GraphEnvironment showGrid="0"  showAxes="tnlTNL"  showGates="1"  showFreqOnPlots="1"  showGateNameOnPlots="1"  showMedians="0"  showUncomped="0"  addEventParam="0"  lastYAxisName="" >
                    <TextTraits font="SansSerif"  size="12"  name="Labels"  style="plain"  color="#000000"  background="#00ffffff"  just="left" />
                    <TextTraits font="SansSerif"  size="12"  name="LayoutGates"  style="plain"  color="#000000"  background="#00ffffff"  just="left" />
                    <TextTraits font="SansSerif"  size="10"  name="Numbers"  style="plain"  color="#000000"  background="#00ffffff"  just="left" />
                    <TextTraits font="SansSerif"  size="10"  name="Legend"  style="plain"  color="#000000"  background="#00ffffff"  just="left" />
                    <WindowPosition x="1150"  y="133"  width="390"  height="634"  displayed="0"  panelState="+--" />
                   </GraphEnvironment>
                 </Graph>
                 <Gate gating:id="ID705590832"  gating:parent_id="ID703324998" >
                   <gating:PolygonGate eventsInside="1"  annoOffsetX="0"  annoOffsetY="0"  tint="#000000"  isTinted="0"  lineWeight="Normal"  userDefined="1"  quadId="-1"  gateResolution="256" >
                    <gating:dimension>
                    <data-type:fcs-dimension data-type:name="SSC-A" />
                    </gating:dimension>
                    <gating:dimension>
                    <data-type:fcs-dimension data-type:name="SSC-H" />
                    </gating:dimension>
                    <gating:vertex>
                    <gating:coordinate data-type:value="12115.8991596639" />
                    <gating:coordinate data-type:value="18477.1101321586" />
                    </gating:vertex>
                    <gating:vertex>
                    <gating:coordinate data-type:value="19826.0168067227" />
                    <gating:coordinate data-type:value="6928.9162995595" />
                    </gating:vertex>
                    <gating:vertex>
                    <gating:coordinate data-type:value="205970.2857142857" />
                    <gating:coordinate data-type:value="57740.9691629956" />
                    </gating:vertex>
                    <gating:vertex>
                    <gating:coordinate data-type:value="200463.0588235294" />
                    <gating:coordinate data-type:value="98159.6475770925" />
                    </gating:vertex>
                   </gating:PolygonGate>
                 </Gate>
                 <Subpopulations>
                   <Population name="APC-A subset"  annotation=""  owningGroup=""  expanded="1"  sortPriority="10"  count="530" >
                    <Graph smoothing="1"  backColor="#ffffff"  foreColor="#000000"  type="Histogram"  fast="1"  rowCount="9008" >
                    <Axis dimension="x"  name="FSC-A"  label=""  auto="auto" />
                    <Axis dimension="y"  name=""  label=""  auto="auto" />
                    <GraphSettings level="5%"  smoothingHighResolution="1"  contourHighResolution="1"  histogramSmoothingCount="0"  graphResolution="256"  showOutliers="0"  drawLargeDots="0"  dotsToDraw="8000"  tint="le.chartfill.tinted.40"  lineWeight="le.lineweight.normal"  lineStyle="le.linestyle.solid" />
                    <GraphEnvironment showGrid="0"  showAxes="tnlTNL"  showGates="1"  showFreqOnPlots="1"  showGateNameOnPlots="1"  showMedians="0"  showUncomped="0"  addEventParam="0"  lastYAxisName="" >
                    <TextTraits font="SansSerif"  size="12"  name="Labels"  style="plain"  color="#000000"  background="#00ffffff"  just="left" />
                    <TextTraits font="SansSerif"  size="12"  name="LayoutGates"  style="plain"  color="#000000"  background="#00ffffff"  just="left" />
                    <TextTraits font="SansSerif"  size="10"  name="Numbers"  style="plain"  color="#000000"  background="#00ffffff"  just="left" />
                    <TextTraits font="SansSerif"  size="10"  name="Legend"  style="plain"  color="#000000"  background="#00ffffff"  just="left" />
                    <WindowPosition x="1150"  y="133"  width="390"  height="634"  displayed="1"  panelState="+--" />
                    </GraphEnvironment>
                    </Graph>
                    <Gate gating:id="ID1900020271"  gating:parent_id="ID705590832" >
                    <gating:RectangleGate eventsInside="1"  annoOffsetX="0"  annoOffsetY="0"  tint="#000000"  isTinted="0"  lineWeight="Normal"  userDefined="1" >
                    <gating:dimension gating:min="10724.98366055862"  gating:max="132354.53514587515"  yRatio="0.5859030837004405" >
                    <data-type:fcs-dimension data-type:name="APC-A" />
                    </gating:dimension>
                    </gating:RectangleGate>
                    </Gate>
                   </Population>
                 </Subpopulations>
               </Population>
             </Subpopulations>
           </Population>
         </Subpopulations>
       </SampleNode>
     </Sample>
     <Sample>
       <DataSet uri="file:/E:/课题文章/大鼠脂肪CrRNA文章2019/转染后细胞数据/edu-SONGXINGHUI20210621/SONGXINGHUI20210621/xingyueting/APC-20210621/20210621_1783-EDU-2_007.fcs"  sampleID="11" />
       <Transformations>
         <transforms:linear transforms:minRange="0"  transforms:maxRange="262144"  gain="1" >
           <data-type:parameter data-type:name="FSC-A" />
         </transforms:linear>
         <transforms:linear transforms:minRange="0"  transforms:maxRange="262144"  gain="1" >
           <data-type:parameter data-type:name="FSC-H" />
         </transforms:linear>
         <transforms:linear transforms:minRange="0"  transforms:maxRange="262144"  gain="1" >
           <data-type:parameter data-type:name="FSC-W" />
         </transforms:linear>
         <transforms:linear transforms:minRange="0"  transforms:maxRange="262144"  gain="1" >
           <data-type:parameter data-type:name="SSC-A" />
         </transforms:linear>
         <transforms:linear transforms:minRange="0"  transforms:maxRange="262144"  gain="1" >
           <data-type:parameter data-type:name="SSC-H" />
         </transforms:linear>
         <transforms:linear transforms:minRange="0"  transforms:maxRange="262144"  gain="1" >
           <data-type:parameter data-type:name="SSC-W" />
         </transforms:linear>
         <transforms:biex transforms:length="256"  transforms:maxRange="262144"  transforms:neg="0"  transforms:width="-100"  transforms:pos="4.418539922" >
           <data-type:parameter data-type:name="FITC-A" />
         </transforms:biex>
         <transforms:biex transforms:length="256"  transforms:maxRange="262144"  transforms:neg="0"  transforms:width="-100"  transforms:pos="4.418539922" >
           <data-type:parameter data-type:name="APC-A" />
         </transforms:biex>
         <transforms:biex transforms:length="256"  transforms:maxRange="262144"  transforms:neg="0"  transforms:width="-100"  transforms:pos="4.418539922" >
           <data-type:parameter data-type:name="PI-A" />
         </transforms:biex>
         <transforms:linear transforms:minRange="0"  transforms:maxRange="128"  gain="1" >
           <data-type:parameter data-type:name="Time" />
         </transforms:linear>
       </Transformations>
       <Keywords>
         <Keyword name="CST REGULATORY STATUS"  value="RUO Performance Check" />
         <Keyword name="CST PERFORMANCE EXPIRED"  value="2021-06-22T09:18:30+08:00" />
         <Keyword name="CST BEADS EXPIRED"  value="False" />
         <Keyword name="CST BASELINE DATE"  value="2021-05-06T15:09:53+08:00" />
         <Keyword name="CST SETUP DATE"  value="2021-06-21T09:18:30+08:00" />
         <Keyword name="CYTOMETER CONFIG CREATE DATE"  value="2019-10-14T15:03:36+08:00" />
         <Keyword name="CYTOMETER CONFIG NAME"  value="Facility20191014" />
         <Keyword name="CST BEADS LOT ID"  value="23861" />
         <Keyword name="CST SETUP STATUS"  value="SUCCESS WITH WARNING" />
         <Keyword name="P10MS"  value="0" />
         <Keyword name="P10BS"  value="0" />
         <Keyword name="$P10G"  value="1.0" />
         <Keyword name="$P10E"  value="0,0" />
         <Keyword name="$P10B"  value="32" />
         <Keyword name="$P10R"  value="262144" />
         <Keyword name="$P10N"  value="Time" />
         <Keyword name="P9MS"  value="0" />
         <Keyword name="P9BS"  value="60" />
         <Keyword name="P9DISPLAY"  value="LOG" />
         <Keyword name="$P9G"  value="1.0" />
         <Keyword name="$P9V"  value="300" />
         <Keyword name="$P9E"  value="0,0" />
         <Keyword name="$P9B"  value="32" />
         <Keyword name="$P9R"  value="262144" />
         <Keyword name="$P9N"  value="PI-A" />
         <Keyword name="P8MS"  value="0" />
         <Keyword name="P8BS"  value="258" />
         <Keyword name="P8DISPLAY"  value="LOG" />
         <Keyword name="$P8G"  value="1.0" />
         <Keyword name="$P8V"  value="506" />
         <Keyword name="$P8E"  value="0,0" />
         <Keyword name="$P8B"  value="32" />
         <Keyword name="$P8R"  value="262144" />
         <Keyword name="$P8N"  value="APC-A" />
         <Keyword name="P7MS"  value="0" />
         <Keyword name="P7BS"  value="89" />
         <Keyword name="P7DISPLAY"  value="LOG" />
         <Keyword name="$P7G"  value="1.0" />
         <Keyword name="$P7V"  value="498" />
         <Keyword name="$P7E"  value="0,0" />
         <Keyword name="$P7B"  value="32" />
         <Keyword name="$P7R"  value="262144" />
         <Keyword name="$P7N"  value="FITC-A" />
         <Keyword name="P6MS"  value="0" />
         <Keyword name="P6BS"  value="-1" />
         <Keyword name="$P6G"  value="1.0" />
         <Keyword name="$P6V"  value="200" />
         <Keyword name="$P6E"  value="0,0" />
         <Keyword name="$P6B"  value="32" />
         <Keyword name="$P6R"  value="262144" />
         <Keyword name="$P6N"  value="SSC-W" />
         <Keyword name="P5MS"  value="0" />
         <Keyword name="P5BS"  value="0" />
         <Keyword name="P5DISPLAY"  value="LIN" />
         <Keyword name="$P5G"  value="1.0" />
         <Keyword name="$P5V"  value="200" />
         <Keyword name="$P5E"  value="0,0" />
         <Keyword name="$P5B"  value="32" />
         <Keyword name="$P5R"  value="262144" />
         <Keyword name="$P5N"  value="SSC-H" />
         <Keyword name="P4MS"  value="0" />
         <Keyword name="P4BS"  value="0" />
         <Keyword name="P4DISPLAY"  value="LIN" />
         <Keyword name="$P4G"  value="1.0" />
         <Keyword name="$P4V"  value="200" />
         <Keyword name="$P4E"  value="0,0" />
         <Keyword name="$P4B"  value="32" />
         <Keyword name="$P4R"  value="262144" />
         <Keyword name="$P4N"  value="SSC-A" />
         <Keyword name="P3MS"  value="0" />
         <Keyword name="P3BS"  value="-1" />
         <Keyword name="$P3G"  value="1.0" />
         <Keyword name="$P3V"  value="400" />
         <Keyword name="$P3E"  value="0,0" />
         <Keyword name="$P3B"  value="32" />
         <Keyword name="$P3R"  value="262144" />
         <Keyword name="$P3N"  value="FSC-W" />
         <Keyword name="P2MS"  value="0" />
         <Keyword name="P2BS"  value="0" />
         <Keyword name="P2DISPLAY"  value="LIN" />
         <Keyword name="$P2G"  value="1.0" />
         <Keyword name="$P2V"  value="400" />
         <Keyword name="$P2E"  value="0,0" />
         <Keyword name="$P2B"  value="32" />
         <Keyword name="$P2R"  value="262144" />
         <Keyword name="$P2N"  value="FSC-H" />
         <Keyword name="P1MS"  value="0" />
         <Keyword name="P1BS"  value="0" />
         <Keyword name="P1DISPLAY"  value="LIN" />
         <Keyword name="$P1G"  value="1.0" />
         <Keyword name="$P1V"  value="400" />
         <Keyword name="$P1E"  value="0,0" />
         <Keyword name="$P1B"  value="32" />
         <Keyword name="$P1R"  value="262144" />
         <Keyword name="$P1N"  value="FSC-A" />
         <Keyword name="THRESHOLD"  value="FSC,5000" />
         <Keyword name="APPLY COMPENSATION"  value="TRUE" />
         <Keyword name="SPILL"  value="3,FITC-A,APC-A,PI-A,1,0,0,0,1,0,0,0,1" />
         <Keyword name="$TIMESTEP"  value="0.01" />
         <Keyword name="LASER5ASF"  value="0.94" />
         <Keyword name="LASER5DELAY"  value="68.59" />
         <Keyword name="LASER5NAME"  value="UV" />
         <Keyword name="LASER4ASF"  value="0.88" />
         <Keyword name="LASER4DELAY"  value="135.31" />
         <Keyword name="LASER4NAME"  value="YellGrn" />
         <Keyword name="LASER3ASF"  value="0.87" />
         <Keyword name="LASER3DELAY"  value="35.49" />
         <Keyword name="LASER3NAME"  value="Violet" />
         <Keyword name="LASER2ASF"  value="0.79" />
         <Keyword name="LASER2DELAY"  value="105.91" />
         <Keyword name="LASER2NAME"  value="Red" />
         <Keyword name="LASER1ASF"  value="0.77" />
         <Keyword name="LASER1DELAY"  value="0.00" />
         <Keyword name="LASER1NAME"  value="Blue" />
         <Keyword name="$INST"  value=" " />
         <Keyword name="AUTOBS"  value="TRUE" />
         <Keyword name="FSC ASF"  value="0.66" />
         <Keyword name="$OP"  value="Administrator" />
         <Keyword name="EXPORT TIME"  value="21-JUN-2021-17:13:46" />
         <Keyword name="EXPORT USER NAME"  value="Administrator" />
         <Keyword name="WINDOW EXTENSION"  value="10.00" />
         <Keyword name="CYTNUM"  value="H647800L6041" />
         <Keyword name="SETTINGS"  value="Cytometer" />
         <Keyword name="$CYT"  value="LSRFortessa" />
         <Keyword name="$ETIM"  value="17:07:07" />
         <Keyword name="$BTIM"  value="17:03:36" />
         <Keyword name="$DATE"  value="21-JUN-2021" />
         <Keyword name="GUID"  value="ed2e5c87-052b-4808-b1a3-69ee1121f464" />
         <Keyword name="EXPERIMENT NAME"  value="APC-20210621" />
         <Keyword name="$SRC"  value="20210621" />
         <Keyword name="TUBE NAME"  value="1078-EDU-2" />
         <Keyword name="CREATOR"  value="BD FACSDiva Software Version 8.0.1" />
         <Keyword name="$NEXTDATA"  value="0" />
         <Keyword name="$DATATYPE"  value="F" />
         <Keyword name="$BYTEORD"  value="4,3,2,1" />
         <Keyword name="$MODE"  value="L" />
         <Keyword name="$PAR"  value="10" />
         <Keyword name="$TOT"  value="8850               " />
         <Keyword name="$SYS"  value="Windows 7 6.1" />
         <Keyword name="$FIL"  value="20210621_1078-EDU-2_007.fcs" />
         <Keyword name="$ENDDATA"  value="356419             " />
         <Keyword name="$BEGINDATA"  value="2420" />
         <Keyword name="$ENDSTEXT"  value="0" />
         <Keyword name="$BEGINSTEXT"  value="0" />
         <Keyword name="$ENDANALYSIS"  value="0" />
         <Keyword name="$BEGINANALYSIS"  value="0" />
         <Keyword name="FJ_FCS_VERSION"  value="3.1" />
         <Keyword name="$P1S"  value="" />
         <Keyword name="$P2S"  value="" />
         <Keyword name="$P3S"  value="" />
         <Keyword name="$P4S"  value="" />
         <Keyword name="$P5S"  value="" />
         <Keyword name="$P6S"  value="" />
         <Keyword name="$P7S"  value="" />
         <Keyword name="$P8S"  value="" />
         <Keyword name="$P9S"  value="" />
         <Keyword name="$P10S"  value="" />
       </Keywords>
       <SampleNode name="20210621_1078-EDU-2_007.fcs"  annotation=""  owningGroup=""  expanded="1"  sortPriority="10"  count="8850"  sampleID="11" >
         <Graph smoothing="0"  backColor="#ffffff"  foreColor="#000000"  type="Pseudocolor"  fast="1"  rowCount="8850" >
           <Axis dimension="x"  name="FSC-A"  label=""  auto="auto" />
           <Axis dimension="y"  name="SSC-A"  label=""  auto="auto" />
           <GraphSettings level="5%"  smoothingHighResolution="1"  contourHighResolution="1"  histogramSmoothingCount="0"  graphResolution="256"  showOutliers="0"  drawLargeDots="0"  dotsToDraw="8000"  tint="le.chartfill.tinted.40"  lineWeight="le.lineweight.normal"  lineStyle="le.linestyle.solid" />
           <GraphEnvironment showGrid="0"  showAxes="tnlTNL"  showGates="1"  showFreqOnPlots="1"  showGateNameOnPlots="1"  showMedians="0"  showUncomped="0"  addEventParam="0"  lastYAxisName="" >
             <TextTraits font="SansSerif"  size="12"  name="Labels"  style="plain"  color="#000000"  background="#00ffffff"  just="left" />
             <TextTraits font="SansSerif"  size="12"  name="LayoutGates"  style="plain"  color="#000000"  background="#00ffffff"  just="left" />
             <TextTraits font="SansSerif"  size="10"  name="Numbers"  style="plain"  color="#000000"  background="#00ffffff"  just="left" />
             <TextTraits font="SansSerif"  size="10"  name="Legend"  style="plain"  color="#000000"  background="#00ffffff"  just="left" />
             <WindowPosition x="1206"  y="112"  width="390"  height="520"  displayed="0"  panelState="---" />
           </GraphEnvironment>
         </Graph>
         <Subpopulations>
           <Population name="Lymphocytes"  annotation=""  owningGroup=""  expanded="1"  sortPriority="10"  count="6865" >
             <Graph smoothing="0"  backColor="#ffffff"  foreColor="#000000"  type="Pseudocolor"  fast="1"  rowCount="8850" >
               <Axis dimension="x"  name="SSC-A"  label=""  auto="auto" />
               <Axis dimension="y"  name="SSC-H"  label=""  auto="auto" />
               <GraphSettings level="5%"  smoothingHighResolution="1"  contourHighResolution="1"  histogramSmoothingCount="0"  graphResolution="256"  showOutliers="0"  drawLargeDots="0"  dotsToDraw="8000"  tint="le.chartfill.tinted.40"  lineWeight="le.lineweight.normal"  lineStyle="le.linestyle.solid" />
               <GraphEnvironment showGrid="0"  showAxes="tnlTNL"  showGates="1"  showFreqOnPlots="1"  showGateNameOnPlots="1"  showMedians="0"  showUncomped="0"  addEventParam="0"  lastYAxisName="" >
                 <TextTraits font="SansSerif"  size="12"  name="Labels"  style="plain"  color="#000000"  background="#00ffffff"  just="left" />
                 <TextTraits font="SansSerif"  size="12"  name="LayoutGates"  style="plain"  color="#000000"  background="#00ffffff"  just="left" />
                 <TextTraits font="SansSerif"  size="10"  name="Numbers"  style="plain"  color="#000000"  background="#00ffffff"  just="left" />
                 <TextTraits font="SansSerif"  size="10"  name="Legend"  style="plain"  color="#000000"  background="#00ffffff"  just="left" />
                 <WindowPosition x="1206"  y="112"  width="390"  height="520"  displayed="0"  panelState="---" />
               </GraphEnvironment>
             </Graph>
             <Gate gating:id="ID715492196" >
               <gating:PolygonGate eventsInside="1"  annoOffsetX="0"  annoOffsetY="0"  tint="#000000"  isTinted="0"  lineWeight="Normal"  userDefined="1"  quadId="-1"  gateResolution="256" >
                 <gating:dimension>
                   <data-type:fcs-dimension data-type:name="FSC-A" />
                 </gating:dimension>
                 <gating:dimension>
                   <data-type:fcs-dimension data-type:name="SSC-A" />
                 </gating:dimension>
                 <gating:vertex>
                   <gating:coordinate data-type:value="98028.6386554622" />
                   <gating:coordinate data-type:value="18477.1101321586" />
                 </gating:vertex>
                 <gating:vertex>
                   <gating:coordinate data-type:value="36347.6974789916" />
                   <gating:coordinate data-type:value="6928.9162995595" />
                 </gating:vertex>
                 <gating:vertex>
                   <gating:coordinate data-type:value="19826.0168067227" />
                   <gating:coordinate data-type:value="34644.5814977974" />
                 </gating:vertex>
                 <gating:vertex>
                   <gating:coordinate data-type:value="27536.1344537815" />
                   <gating:coordinate data-type:value="107398.2026431718" />
                 </gating:vertex>
                 <gating:vertex>
                   <gating:coordinate data-type:value="55072.268907563" />
                   <gating:coordinate data-type:value="165139.1718061674" />
                 </gating:vertex>
                 <gating:vertex>
                   <gating:coordinate data-type:value="124463.3277310924" />
                   <gating:coordinate data-type:value="227499.4185022026" />
                 </gating:vertex>
                 <gating:vertex>
                   <gating:coordinate data-type:value="239013.6470588235" />
                   <gating:coordinate data-type:value="254060.2643171806" />
                 </gating:vertex>
                 <gating:vertex>
                   <gating:coordinate data-type:value="261042.5546218487" />
                   <gating:coordinate data-type:value="196319.295154185" />
                 </gating:vertex>
                 <gating:vertex>
                   <gating:coordinate data-type:value="215883.294117647" />
                   <gating:coordinate data-type:value="75063.2599118943" />
                 </gating:vertex>
                 <gating:vertex>
                   <gating:coordinate data-type:value="143187.8991596638" />
                   <gating:coordinate data-type:value="46192.7753303965" />
                 </gating:vertex>
               </gating:PolygonGate>
             </Gate>
             <Subpopulations>
               <Population name="Single Cells"  annotation=""  owningGroup=""  expanded="1"  sortPriority="10"  count="6609" >
                 <Graph smoothing="0"  backColor="#ffffff"  foreColor="#000000"  type="Histogram"  fast="1"  rowCount="8850" >
                   <Axis dimension="x"  name="APC-A"  label=""  auto="auto" />
                   <Axis dimension="y"  name=""  label=""  auto="auto" />
                   <GraphSettings level="5%"  smoothingHighResolution="1"  contourHighResolution="1"  histogramSmoothingCount="0"  graphResolution="256"  showOutliers="0"  drawLargeDots="0"  dotsToDraw="8000"  tint="le.chartfill.tinted.40"  lineWeight="le.lineweight.normal"  lineStyle="le.linestyle.solid" />
                   <GraphEnvironment showGrid="0"  showAxes="tnlTNL"  showGates="1"  showFreqOnPlots="1"  showGateNameOnPlots="1"  showMedians="0"  showUncomped="0"  addEventParam="0"  lastYAxisName="" >
                    <TextTraits font="SansSerif"  size="12"  name="Labels"  style="plain"  color="#000000"  background="#00ffffff"  just="left" />
                    <TextTraits font="SansSerif"  size="12"  name="LayoutGates"  style="plain"  color="#000000"  background="#00ffffff"  just="left" />
                    <TextTraits font="SansSerif"  size="10"  name="Numbers"  style="plain"  color="#000000"  background="#00ffffff"  just="left" />
                    <TextTraits font="SansSerif"  size="10"  name="Legend"  style="plain"  color="#000000"  background="#00ffffff"  just="left" />
                    <WindowPosition x="1206"  y="112"  width="390"  height="634"  displayed="0"  panelState="+--" />
                   </GraphEnvironment>
                 </Graph>
                 <Gate gating:id="ID1148852572"  gating:parent_id="ID715492196" >
                   <gating:PolygonGate eventsInside="1"  annoOffsetX="0"  annoOffsetY="0"  tint="#000000"  isTinted="0"  lineWeight="Normal"  userDefined="1"  quadId="-1"  gateResolution="256" >
                    <gating:dimension>
                    <data-type:fcs-dimension data-type:name="SSC-A" />
                    </gating:dimension>
                    <gating:dimension>
                    <data-type:fcs-dimension data-type:name="SSC-H" />
                    </gating:dimension>
                    <gating:vertex>
                    <gating:coordinate data-type:value="11014.4537815126" />
                    <gating:coordinate data-type:value="19631.9295154185" />
                    </gating:vertex>
                    <gating:vertex>
                    <gating:coordinate data-type:value="16521.6806722689" />
                    <gating:coordinate data-type:value="8083.7356828194" />
                    </gating:vertex>
                    <gating:vertex>
                    <gating:coordinate data-type:value="236810.756302521" />
                    <gating:coordinate data-type:value="58895.7885462555" />
                    </gating:vertex>
                    <gating:vertex>
                    <gating:coordinate data-type:value="232404.974789916" />
                    <gating:coordinate data-type:value="94695.1894273128" />
                    </gating:vertex>
                    <gating:vertex>
                    <gating:coordinate data-type:value="7710.1176470588" />
                    <gating:coordinate data-type:value="26560.845814978" />
                    </gating:vertex>
                   </gating:PolygonGate>
                 </Gate>
                 <Subpopulations>
                   <Population name="APC-A subset"  annotation=""  owningGroup=""  expanded="1"  sortPriority="10"  count="493" >
                    <Graph smoothing="1"  backColor="#ffffff"  foreColor="#000000"  type="Histogram"  fast="1"  rowCount="8850" >
                    <Axis dimension="x"  name="FSC-A"  label=""  auto="auto" />
                    <Axis dimension="y"  name=""  label=""  auto="auto" />
                    <GraphSettings level="5%"  smoothingHighResolution="1"  contourHighResolution="1"  histogramSmoothingCount="0"  graphResolution="256"  showOutliers="0"  drawLargeDots="0"  dotsToDraw="8000"  tint="le.chartfill.tinted.40"  lineWeight="le.lineweight.normal"  lineStyle="le.linestyle.solid" />
                    <GraphEnvironment showGrid="0"  showAxes="tnlTNL"  showGates="1"  showFreqOnPlots="1"  showGateNameOnPlots="1"  showMedians="0"  showUncomped="0"  addEventParam="0"  lastYAxisName="" >
                    <TextTraits font="SansSerif"  size="12"  name="Labels"  style="plain"  color="#000000"  background="#00ffffff"  just="left" />
                    <TextTraits font="SansSerif"  size="12"  name="LayoutGates"  style="plain"  color="#000000"  background="#00ffffff"  just="left" />
                    <TextTraits font="SansSerif"  size="10"  name="Numbers"  style="plain"  color="#000000"  background="#00ffffff"  just="left" />
                    <TextTraits font="SansSerif"  size="10"  name="Legend"  style="plain"  color="#000000"  background="#00ffffff"  just="left" />
                    <WindowPosition x="1206"  y="112"  width="390"  height="634"  displayed="1"  panelState="+--" />
                    </GraphEnvironment>
                    </Graph>
                    <Gate gating:id="ID711662249"  gating:parent_id="ID1148852572" >
                    <gating:RectangleGate eventsInside="1"  annoOffsetX="0"  annoOffsetY="0"  tint="#000000"  isTinted="0"  lineWeight="Normal"  userDefined="1" >
                    <gating:dimension gating:min="11162.637680636422"  gating:max="121478.0871336058"  yRatio="0.7312775330396476" >
                    <data-type:fcs-dimension data-type:name="APC-A" />
                    </gating:dimension>
                    </gating:RectangleGate>
                    </Gate>
                   </Population>
                 </Subpopulations>
               </Population>
             </Subpopulations>
           </Population>
         </Subpopulations>
       </SampleNode>
     </Sample>
     <Sample>
       <DataSet uri="file:/E:/课题文章/大鼠脂肪CrRNA文章2019/转染后细胞数据/edu-SONGXINGHUI20210621/SONGXINGHUI20210621/xingyueting/APC-20210621/20210621_CONTROL-EDU-3_005.fcs"  sampleID="5" />
       <Transformations>
         <transforms:linear transforms:minRange="0"  transforms:maxRange="262144"  gain="1" >
           <data-type:parameter data-type:name="FSC-A" />
         </transforms:linear>
         <transforms:linear transforms:minRange="0"  transforms:maxRange="262144"  gain="1" >
           <data-type:parameter data-type:name="FSC-H" />
         </transforms:linear>
         <transforms:linear transforms:minRange="0"  transforms:maxRange="262144"  gain="1" >
           <data-type:parameter data-type:name="FSC-W" />
         </transforms:linear>
         <transforms:linear transforms:minRange="0"  transforms:maxRange="262144"  gain="1" >
           <data-type:parameter data-type:name="SSC-A" />
         </transforms:linear>
         <transforms:linear transforms:minRange="0"  transforms:maxRange="262144"  gain="1" >
           <data-type:parameter data-type:name="SSC-H" />
         </transforms:linear>
         <transforms:linear transforms:minRange="0"  transforms:maxRange="262144"  gain="1" >
           <data-type:parameter data-type:name="SSC-W" />
         </transforms:linear>
         <transforms:biex transforms:length="256"  transforms:maxRange="262144"  transforms:neg="0"  transforms:width="-100"  transforms:pos="4.418539922" >
           <data-type:parameter data-type:name="FITC-A" />
         </transforms:biex>
         <transforms:biex transforms:length="256"  transforms:maxRange="262144"  transforms:neg="0"  transforms:width="-100"  transforms:pos="4.418539922" >
           <data-type:parameter data-type:name="APC-A" />
         </transforms:biex>
         <transforms:biex transforms:length="256"  transforms:maxRange="262144"  transforms:neg="0"  transforms:width="-100"  transforms:pos="4.418539922" >
           <data-type:parameter data-type:name="PI-A" />
         </transforms:biex>
         <transforms:linear transforms:minRange="0"  transforms:maxRange="128"  gain="1" >
           <data-type:parameter data-type:name="Time" />
         </transforms:linear>
       </Transformations>
       <Keywords>
         <Keyword name="CST REGULATORY STATUS"  value="RUO Performance Check" />
         <Keyword name="CST PERFORMANCE EXPIRED"  value="2021-06-22T09:18:30+08:00" />
         <Keyword name="CST BEADS EXPIRED"  value="False" />
         <Keyword name="CST BASELINE DATE"  value="2021-05-06T15:09:53+08:00" />
         <Keyword name="CST SETUP DATE"  value="2021-06-21T09:18:30+08:00" />
         <Keyword name="CYTOMETER CONFIG CREATE DATE"  value="2019-10-14T15:03:36+08:00" />
         <Keyword name="CYTOMETER CONFIG NAME"  value="Facility20191014" />
         <Keyword name="CST BEADS LOT ID"  value="23861" />
         <Keyword name="CST SETUP STATUS"  value="SUCCESS WITH WARNING" />
         <Keyword name="P10MS"  value="0" />
         <Keyword name="P10BS"  value="0" />
         <Keyword name="$P10G"  value="1.0" />
         <Keyword name="$P10E"  value="0,0" />
         <Keyword name="$P10B"  value="32" />
         <Keyword name="$P10R"  value="256" />
         <Keyword name="$P10N"  value="Time" />
         <Keyword name="P9MS"  value="0" />
         <Keyword name="P9BS"  value="70" />
         <Keyword name="P9DISPLAY"  value="LOG" />
         <Keyword name="$P9G"  value="1.0" />
         <Keyword name="$P9V"  value="300" />
         <Keyword name="$P9E"  value="0,0" />
         <Keyword name="$P9B"  value="32" />
         <Keyword name="$P9R"  value="262144" />
         <Keyword name="$P9N"  value="PI-A" />
         <Keyword name="P8MS"  value="0" />
         <Keyword name="P8BS"  value="242" />
         <Keyword name="P8DISPLAY"  value="LOG" />
         <Keyword name="$P8G"  value="1.0" />
         <Keyword name="$P8V"  value="506" />
         <Keyword name="$P8E"  value="0,0" />
         <Keyword name="$P8B"  value="32" />
         <Keyword name="$P8R"  value="262144" />
         <Keyword name="$P8N"  value="APC-A" />
         <Keyword name="P7MS"  value="0" />
         <Keyword name="P7BS"  value="62" />
         <Keyword name="P7DISPLAY"  value="LOG" />
         <Keyword name="$P7G"  value="1.0" />
         <Keyword name="$P7V"  value="498" />
         <Keyword name="$P7E"  value="0,0" />
         <Keyword name="$P7B"  value="32" />
         <Keyword name="$P7R"  value="262144" />
         <Keyword name="$P7N"  value="FITC-A" />
         <Keyword name="P6MS"  value="0" />
         <Keyword name="P6BS"  value="-1" />
         <Keyword name="$P6G"  value="1.0" />
         <Keyword name="$P6V"  value="200" />
         <Keyword name="$P6E"  value="0,0" />
         <Keyword name="$P6B"  value="32" />
         <Keyword name="$P6R"  value="262144" />
         <Keyword name="$P6N"  value="SSC-W" />
         <Keyword name="P5MS"  value="0" />
         <Keyword name="P5BS"  value="0" />
         <Keyword name="P5DISPLAY"  value="LIN" />
         <Keyword name="$P5G"  value="1.0" />
         <Keyword name="$P5V"  value="200" />
         <Keyword name="$P5E"  value="0,0" />
         <Keyword name="$P5B"  value="32" />
         <Keyword name="$P5R"  value="262144" />
         <Keyword name="$P5N"  value="SSC-H" />
         <Keyword name="P4MS"  value="0" />
         <Keyword name="P4BS"  value="0" />
         <Keyword name="P4DISPLAY"  value="LIN" />
         <Keyword name="$P4G"  value="1.0" />
         <Keyword name="$P4V"  value="200" />
         <Keyword name="$P4E"  value="0,0" />
         <Keyword name="$P4B"  value="32" />
         <Keyword name="$P4R"  value="262144" />
         <Keyword name="$P4N"  value="SSC-A" />
         <Keyword name="P3MS"  value="0" />
         <Keyword name="P3BS"  value="-1" />
         <Keyword name="$P3G"  value="1.0" />
         <Keyword name="$P3V"  value="400" />
         <Keyword name="$P3E"  value="0,0" />
         <Keyword name="$P3B"  value="32" />
         <Keyword name="$P3R"  value="262144" />
         <Keyword name="$P3N"  value="FSC-W" />
         <Keyword name="P2MS"  value="0" />
         <Keyword name="P2BS"  value="0" />
         <Keyword name="P2DISPLAY"  value="LIN" />
         <Keyword name="$P2G"  value="1.0" />
         <Keyword name="$P2V"  value="400" />
         <Keyword name="$P2E"  value="0,0" />
         <Keyword name="$P2B"  value="32" />
         <Keyword name="$P2R"  value="262144" />
         <Keyword name="$P2N"  value="FSC-H" />
         <Keyword name="P1MS"  value="0" />
         <Keyword name="P1BS"  value="0" />
         <Keyword name="P1DISPLAY"  value="LIN" />
         <Keyword name="$P1G"  value="1.0" />
         <Keyword name="$P1V"  value="400" />
         <Keyword name="$P1E"  value="0,0" />
         <Keyword name="$P1B"  value="32" />
         <Keyword name="$P1R"  value="262144" />
         <Keyword name="$P1N"  value="FSC-A" />
         <Keyword name="THRESHOLD"  value="FSC,5000" />
         <Keyword name="APPLY COMPENSATION"  value="TRUE" />
         <Keyword name="SPILL"  value="3,FITC-A,APC-A,PI-A,1,0,0,0,1,0,0,0,1" />
         <Keyword name="$TIMESTEP"  value="0.01" />
         <Keyword name="LASER5ASF"  value="0.94" />
         <Keyword name="LASER5DELAY"  value="68.59" />
         <Keyword name="LASER5NAME"  value="UV" />
         <Keyword name="LASER4ASF"  value="0.88" />
         <Keyword name="LASER4DELAY"  value="135.31" />
         <Keyword name="LASER4NAME"  value="YellGrn" />
         <Keyword name="LASER3ASF"  value="0.87" />
         <Keyword name="LASER3DELAY"  value="35.49" />
         <Keyword name="LASER3NAME"  value="Violet" />
         <Keyword name="LASER2ASF"  value="0.79" />
         <Keyword name="LASER2DELAY"  value="105.91" />
         <Keyword name="LASER2NAME"  value="Red" />
         <Keyword name="LASER1ASF"  value="0.77" />
         <Keyword name="LASER1DELAY"  value="0.00" />
         <Keyword name="LASER1NAME"  value="Blue" />
         <Keyword name="$INST"  value=" " />
         <Keyword name="AUTOBS"  value="TRUE" />
         <Keyword name="FSC ASF"  value="0.66" />
         <Keyword name="$OP"  value="Administrator" />
         <Keyword name="EXPORT TIME"  value="21-JUN-2021-17:13:46" />
         <Keyword name="EXPORT USER NAME"  value="Administrator" />
         <Keyword name="WINDOW EXTENSION"  value="10.00" />
         <Keyword name="CYTNUM"  value="H647800L6041" />
         <Keyword name="SETTINGS"  value="Cytometer" />
         <Keyword name="$CYT"  value="LSRFortessa" />
         <Keyword name="$ETIM"  value="16:59:38" />
         <Keyword name="$BTIM"  value="16:56:45" />
         <Keyword name="$DATE"  value="21-JUN-2021" />
         <Keyword name="GUID"  value="e9292fe2-8006-48b0-85a9-a52579ab3941" />
         <Keyword name="EXPERIMENT NAME"  value="APC-20210621" />
         <Keyword name="$SRC"  value="20210621" />
         <Keyword name="TUBE NAME"  value="CONTROL-EDU-3" />
         <Keyword name="CREATOR"  value="BD FACSDiva Software Version 8.0.1" />
         <Keyword name="$NEXTDATA"  value="0" />
         <Keyword name="$DATATYPE"  value="F" />
         <Keyword name="$BYTEORD"  value="4,3,2,1" />
         <Keyword name="$MODE"  value="L" />
         <Keyword name="$PAR"  value="10" />
         <Keyword name="$TOT"  value="7017               " />
         <Keyword name="$SYS"  value="Windows 7 6.1" />
         <Keyword name="$FIL"  value="20210621_CONTROL-EDU-3_005.fcs" />
         <Keyword name="$ENDDATA"  value="283105             " />
         <Keyword name="$BEGINDATA"  value="2426" />
         <Keyword name="$ENDSTEXT"  value="0" />
         <Keyword name="$BEGINSTEXT"  value="0" />
         <Keyword name="$ENDANALYSIS"  value="0" />
         <Keyword name="$BEGINANALYSIS"  value="0" />
         <Keyword name="FJ_FCS_VERSION"  value="3.1" />
         <Keyword name="$P1S"  value="" />
         <Keyword name="$P2S"  value="" />
         <Keyword name="$P3S"  value="" />
         <Keyword name="$P4S"  value="" />
         <Keyword name="$P5S"  value="" />
         <Keyword name="$P6S"  value="" />
         <Keyword name="$P7S"  value="" />
         <Keyword name="$P8S"  value="" />
         <Keyword name="$P9S"  value="" />
         <Keyword name="$P10S"  value="" />
       </Keywords>
       <SampleNode name="20210621_CONTROL-EDU-3_005.fcs"  annotation=""  owningGroup=""  expanded="1"  sortPriority="10"  count="7017"  sampleID="5" >
         <Graph smoothing="0"  backColor="#ffffff"  foreColor="#000000"  type="Pseudocolor"  fast="1"  rowCount="7017" >
           <Axis dimension="x"  name="FSC-A"  label=""  auto="auto" />
           <Axis dimension="y"  name="SSC-A"  label=""  auto="auto" />
           <GraphSettings level="5%"  smoothingHighResolution="1"  contourHighResolution="1"  histogramSmoothingCount="0"  graphResolution="256"  showOutliers="0"  drawLargeDots="0"  dotsToDraw="8000"  tint="le.chartfill.tinted.40"  lineWeight="le.lineweight.normal"  lineStyle="le.linestyle.solid" />
           <GraphEnvironment showGrid="0"  showAxes="tnlTNL"  showGates="1"  showFreqOnPlots="1"  showGateNameOnPlots="1"  showMedians="0"  showUncomped="0"  addEventParam="0"  lastYAxisName="" >
             <TextTraits font="SansSerif"  size="12"  name="Labels"  style="plain"  color="#000000"  background="#00ffffff"  just="left" />
             <TextTraits font="SansSerif"  size="12"  name="LayoutGates"  style="plain"  color="#000000"  background="#00ffffff"  just="left" />
             <TextTraits font="SansSerif"  size="10"  name="Numbers"  style="plain"  color="#000000"  background="#00ffffff"  just="left" />
             <TextTraits font="SansSerif"  size="10"  name="Legend"  style="plain"  color="#000000"  background="#00ffffff"  just="left" />
             <WindowPosition x="1150"  y="133"  width="390"  height="520"  displayed="0"  panelState="---" />
           </GraphEnvironment>
         </Graph>
         <Subpopulations>
           <Population name="Lymphocytes"  annotation=""  owningGroup=""  expanded="1"  sortPriority="10"  count="4890" >
             <Graph smoothing="0"  backColor="#ffffff"  foreColor="#000000"  type="Pseudocolor"  fast="1"  rowCount="7017" >
               <Axis dimension="x"  name="SSC-A"  label=""  auto="auto" />
               <Axis dimension="y"  name="SSC-H"  label=""  auto="auto" />
               <GraphSettings level="5%"  smoothingHighResolution="1"  contourHighResolution="1"  histogramSmoothingCount="0"  graphResolution="256"  showOutliers="0"  drawLargeDots="0"  dotsToDraw="8000"  tint="le.chartfill.tinted.40"  lineWeight="le.lineweight.normal"  lineStyle="le.linestyle.solid" />
               <GraphEnvironment showGrid="0"  showAxes="tnlTNL"  showGates="1"  showFreqOnPlots="1"  showGateNameOnPlots="1"  showMedians="0"  showUncomped="0"  addEventParam="0"  lastYAxisName="" >
                 <TextTraits font="SansSerif"  size="12"  name="Labels"  style="plain"  color="#000000"  background="#00ffffff"  just="left" />
                 <TextTraits font="SansSerif"  size="12"  name="LayoutGates"  style="plain"  color="#000000"  background="#00ffffff"  just="left" />
                 <TextTraits font="SansSerif"  size="10"  name="Numbers"  style="plain"  color="#000000"  background="#00ffffff"  just="left" />
                 <TextTraits font="SansSerif"  size="10"  name="Legend"  style="plain"  color="#000000"  background="#00ffffff"  just="left" />
                 <WindowPosition x="1150"  y="133"  width="390"  height="520"  displayed="0"  panelState="---" />
               </GraphEnvironment>
             </Graph>
             <Gate gating:id="ID116383421" >
               <gating:PolygonGate eventsInside="1"  annoOffsetX="0"  annoOffsetY="0"  tint="#000000"  isTinted="0"  lineWeight="Normal"  userDefined="1"  quadId="-1"  gateResolution="256" >
                 <gating:dimension>
                   <data-type:fcs-dimension data-type:name="FSC-A" />
                 </gating:dimension>
                 <gating:dimension>
                   <data-type:fcs-dimension data-type:name="SSC-A" />
                 </gating:dimension>
                 <gating:vertex>
                   <gating:coordinate data-type:value="125564.7731092437" />
                   <gating:coordinate data-type:value="28870.4845814978" />
                 </gating:vertex>
                 <gating:vertex>
                   <gating:coordinate data-type:value="33043.3613445378" />
                   <gating:coordinate data-type:value="6928.9162995595" />
                 </gating:vertex>
                 <gating:vertex>
                   <gating:coordinate data-type:value="15420.2352941176" />
                   <gating:coordinate data-type:value="56586.1497797357" />
                 </gating:vertex>
                 <gating:vertex>
                   <gating:coordinate data-type:value="37449.1428571429" />
                   <gating:coordinate data-type:value="169758.4493392071" />
                 </gating:vertex>
                 <gating:vertex>
                   <gating:coordinate data-type:value="117854.6554621849" />
                   <gating:coordinate data-type:value="250595.8061674009" />
                 </gating:vertex>
                 <gating:vertex>
                   <gating:coordinate data-type:value="252230.9915966387" />
                   <gating:coordinate data-type:value="234428.3348017621" />
                 </gating:vertex>
                 <gating:vertex>
                   <gating:coordinate data-type:value="245622.3193277311" />
                   <gating:coordinate data-type:value="100469.2863436123" />
                 </gating:vertex>
               </gating:PolygonGate>
             </Gate>
             <Subpopulations>
               <Population name="Single Cells"  annotation=""  owningGroup=""  expanded="1"  sortPriority="10"  count="4725" >
                 <Graph smoothing="0"  backColor="#ffffff"  foreColor="#000000"  type="Histogram"  fast="1"  rowCount="7017" >
                   <Axis dimension="x"  name="APC-A"  label=""  auto="auto" />
                   <Axis dimension="y"  name=""  label=""  auto="auto" />
                   <GraphSettings level="5%"  smoothingHighResolution="1"  contourHighResolution="1"  histogramSmoothingCount="0"  graphResolution="256"  showOutliers="0"  drawLargeDots="0"  dotsToDraw="8000"  tint="le.chartfill.tinted.40"  lineWeight="le.lineweight.normal"  lineStyle="le.linestyle.solid" />
                   <GraphEnvironment showGrid="0"  showAxes="tnlTNL"  showGates="1"  showFreqOnPlots="1"  showGateNameOnPlots="1"  showMedians="0"  showUncomped="0"  addEventParam="0"  lastYAxisName="" >
                    <TextTraits font="SansSerif"  size="12"  name="Labels"  style="plain"  color="#000000"  background="#00ffffff"  just="left" />
                    <TextTraits font="SansSerif"  size="12"  name="LayoutGates"  style="plain"  color="#000000"  background="#00ffffff"  just="left" />
                    <TextTraits font="SansSerif"  size="10"  name="Numbers"  style="plain"  color="#000000"  background="#00ffffff"  just="left" />
                    <TextTraits font="SansSerif"  size="10"  name="Legend"  style="plain"  color="#000000"  background="#00ffffff"  just="left" />
                    <WindowPosition x="1150"  y="133"  width="390"  height="634"  displayed="0"  panelState="+--" />
                   </GraphEnvironment>
                 </Graph>
                 <Gate gating:id="ID109066362"  gating:parent_id="ID116383421" >
                   <gating:PolygonGate eventsInside="1"  annoOffsetX="0"  annoOffsetY="0"  tint="#000000"  isTinted="0"  lineWeight="Normal"  userDefined="1"  quadId="-1"  gateResolution="256" >
                    <gating:dimension>
                    <data-type:fcs-dimension data-type:name="SSC-A" />
                    </gating:dimension>
                    <gating:dimension>
                    <data-type:fcs-dimension data-type:name="SSC-H" />
                    </gating:dimension>
                    <gating:vertex>
                    <gating:coordinate data-type:value="5507.2268907563" />
                    <gating:coordinate data-type:value="19631.9295154185" />
                    </gating:vertex>
                    <gating:vertex>
                    <gating:coordinate data-type:value="13217.3445378151" />
                    <gating:coordinate data-type:value="3464.4581497797" />
                    </gating:vertex>
                    <gating:vertex>
                    <gating:coordinate data-type:value="207071.731092437" />
                    <gating:coordinate data-type:value="56586.1497797357" />
                    </gating:vertex>
                    <gating:vertex>
                    <gating:coordinate data-type:value="196057.2773109244" />
                    <gating:coordinate data-type:value="92385.550660793" />
                    </gating:vertex>
                   </gating:PolygonGate>
                 </Gate>
                 <Subpopulations>
                   <Population name="APC-A subset"  annotation=""  owningGroup=""  expanded="1"  sortPriority="10"  count="628" >
                    <Graph smoothing="1"  backColor="#ffffff"  foreColor="#000000"  type="Histogram"  fast="1"  rowCount="7017" >
                    <Axis dimension="x"  name="FSC-A"  label=""  auto="auto" />
                    <Axis dimension="y"  name=""  label=""  auto="auto" />
                    <GraphSettings level="5%"  smoothingHighResolution="1"  contourHighResolution="1"  histogramSmoothingCount="0"  graphResolution="256"  showOutliers="0"  drawLargeDots="0"  dotsToDraw="8000"  tint="le.chartfill.tinted.40"  lineWeight="le.lineweight.normal"  lineStyle="le.linestyle.solid" />
                    <GraphEnvironment showGrid="0"  showAxes="tnlTNL"  showGates="1"  showFreqOnPlots="1"  showGateNameOnPlots="1"  showMedians="0"  showUncomped="0"  addEventParam="0"  lastYAxisName="" >
                    <TextTraits font="SansSerif"  size="12"  name="Labels"  style="plain"  color="#000000"  background="#00ffffff"  just="left" />
                    <TextTraits font="SansSerif"  size="12"  name="LayoutGates"  style="plain"  color="#000000"  background="#00ffffff"  just="left" />
                    <TextTraits font="SansSerif"  size="10"  name="Numbers"  style="plain"  color="#000000"  background="#00ffffff"  just="left" />
                    <TextTraits font="SansSerif"  size="10"  name="Legend"  style="plain"  color="#000000"  background="#00ffffff"  just="left" />
                    <WindowPosition x="1150"  y="133"  width="390"  height="634"  displayed="1"  panelState="+--" />
                    </GraphEnvironment>
                    </Graph>
                    <Gate gating:id="ID216542921"  gating:parent_id="ID109066362" >
                    <gating:RectangleGate eventsInside="1"  annoOffsetX="0"  annoOffsetY="0"  tint="#000000"  isTinted="0"  lineWeight="Normal"  userDefined="1" >
                    <gating:dimension gating:min="6448.075442974574"  gating:max="116380.90126444069"  yRatio="0.5330396475770924" >
                    <data-type:fcs-dimension data-type:name="APC-A" />
                    </gating:dimension>
                    </gating:RectangleGate>
                    </Gate>
                   </Population>
                 </Subpopulations>
               </Population>
             </Subpopulations>
           </Population>
         </Subpopulations>
       </SampleNode>
     </Sample>
     <Sample>
       <DataSet uri="file:/E:/课题文章/大鼠脂肪CrRNA文章2019/转染后细胞数据/edu-SONGXINGHUI20210621/SONGXINGHUI20210621/xingyueting/APC-20210621/20210621_CONTROL-EDU-1_003.fcs"  sampleID="6" />
       <Transformations>
         <transforms:linear transforms:minRange="0"  transforms:maxRange="262144"  gain="1" >
           <data-type:parameter data-type:name="FSC-A" />
         </transforms:linear>
         <transforms:linear transforms:minRange="0"  transforms:maxRange="262144"  gain="1" >
           <data-type:parameter data-type:name="FSC-H" />
         </transforms:linear>
         <transforms:linear transforms:minRange="0"  transforms:maxRange="262144"  gain="1" >
           <data-type:parameter data-type:name="FSC-W" />
         </transforms:linear>
         <transforms:linear transforms:minRange="0"  transforms:maxRange="262144"  gain="1" >
           <data-type:parameter data-type:name="SSC-A" />
         </transforms:linear>
         <transforms:linear transforms:minRange="0"  transforms:maxRange="262144"  gain="1" >
           <data-type:parameter data-type:name="SSC-H" />
         </transforms:linear>
         <transforms:linear transforms:minRange="0"  transforms:maxRange="262144"  gain="1" >
           <data-type:parameter data-type:name="SSC-W" />
         </transforms:linear>
         <transforms:biex transforms:length="256"  transforms:maxRange="262144"  transforms:neg="0"  transforms:width="-100"  transforms:pos="4.418539922" >
           <data-type:parameter data-type:name="FITC-A" />
         </transforms:biex>
         <transforms:biex transforms:length="256"  transforms:maxRange="262144"  transforms:neg="0"  transforms:width="-100"  transforms:pos="4.418539922" >
           <data-type:parameter data-type:name="APC-A" />
         </transforms:biex>
         <transforms:biex transforms:length="256"  transforms:maxRange="262144"  transforms:neg="0"  transforms:width="-100"  transforms:pos="4.418539922" >
           <data-type:parameter data-type:name="PI-A" />
         </transforms:biex>
         <transforms:linear transforms:minRange="0"  transforms:maxRange="128"  gain="1" >
           <data-type:parameter data-type:name="Time" />
         </transforms:linear>
       </Transformations>
       <Keywords>
         <Keyword name="CST REGULATORY STATUS"  value="RUO Performance Check" />
         <Keyword name="CST PERFORMANCE EXPIRED"  value="2021-06-22T09:18:30+08:00" />
         <Keyword name="CST BEADS EXPIRED"  value="False" />
         <Keyword name="CST BASELINE DATE"  value="2021-05-06T15:09:53+08:00" />
         <Keyword name="CST SETUP DATE"  value="2021-06-21T09:18:30+08:00" />
         <Keyword name="CYTOMETER CONFIG CREATE DATE"  value="2019-10-14T15:03:36+08:00" />
         <Keyword name="CYTOMETER CONFIG NAME"  value="Facility20191014" />
         <Keyword name="CST BEADS LOT ID"  value="23861" />
         <Keyword name="CST SETUP STATUS"  value="SUCCESS WITH WARNING" />
         <Keyword name="P10MS"  value="0" />
         <Keyword name="P10BS"  value="0" />
         <Keyword name="$P10G"  value="1.0" />
         <Keyword name="$P10E"  value="0,0" />
         <Keyword name="$P10B"  value="32" />
         <Keyword name="$P10R"  value="262144" />
         <Keyword name="$P10N"  value="Time" />
         <Keyword name="P9MS"  value="0" />
         <Keyword name="P9BS"  value="52" />
         <Keyword name="P9DISPLAY"  value="LOG" />
         <Keyword name="$P9G"  value="1.0" />
         <Keyword name="$P9V"  value="300" />
         <Keyword name="$P9E"  value="0,0" />
         <Keyword name="$P9B"  value="32" />
         <Keyword name="$P9R"  value="262144" />
         <Keyword name="$P9N"  value="PI-A" />
         <Keyword name="P8MS"  value="0" />
         <Keyword name="P8BS"  value="288" />
         <Keyword name="P8DISPLAY"  value="LOG" />
         <Keyword name="$P8G"  value="1.0" />
         <Keyword name="$P8V"  value="506" />
         <Keyword name="$P8E"  value="0,0" />
         <Keyword name="$P8B"  value="32" />
         <Keyword name="$P8R"  value="262144" />
         <Keyword name="$P8N"  value="APC-A" />
         <Keyword name="P7MS"  value="0" />
         <Keyword name="P7BS"  value="72" />
         <Keyword name="P7DISPLAY"  value="LOG" />
         <Keyword name="$P7G"  value="1.0" />
         <Keyword name="$P7V"  value="498" />
         <Keyword name="$P7E"  value="0,0" />
         <Keyword name="$P7B"  value="32" />
         <Keyword name="$P7R"  value="262144" />
         <Keyword name="$P7N"  value="FITC-A" />
         <Keyword name="P6MS"  value="0" />
         <Keyword name="P6BS"  value="-1" />
         <Keyword name="$P6G"  value="1.0" />
         <Keyword name="$P6V"  value="200" />
         <Keyword name="$P6E"  value="0,0" />
         <Keyword name="$P6B"  value="32" />
         <Keyword name="$P6R"  value="262144" />
         <Keyword name="$P6N"  value="SSC-W" />
         <Keyword name="P5MS"  value="0" />
         <Keyword name="P5BS"  value="0" />
         <Keyword name="P5DISPLAY"  value="LIN" />
         <Keyword name="$P5G"  value="1.0" />
         <Keyword name="$P5V"  value="200" />
         <Keyword name="$P5E"  value="0,0" />
         <Keyword name="$P5B"  value="32" />
         <Keyword name="$P5R"  value="262144" />
         <Keyword name="$P5N"  value="SSC-H" />
         <Keyword name="P4MS"  value="0" />
         <Keyword name="P4BS"  value="0" />
         <Keyword name="P4DISPLAY"  value="LIN" />
         <Keyword name="$P4G"  value="1.0" />
         <Keyword name="$P4V"  value="200" />
         <Keyword name="$P4E"  value="0,0" />
         <Keyword name="$P4B"  value="32" />
         <Keyword name="$P4R"  value="262144" />
         <Keyword name="$P4N"  value="SSC-A" />
         <Keyword name="P3MS"  value="0" />
         <Keyword name="P3BS"  value="-1" />
         <Keyword name="$P3G"  value="1.0" />
         <Keyword name="$P3V"  value="400" />
         <Keyword name="$P3E"  value="0,0" />
         <Keyword name="$P3B"  value="32" />
         <Keyword name="$P3R"  value="262144" />
         <Keyword name="$P3N"  value="FSC-W" />
         <Keyword name="P2MS"  value="0" />
         <Keyword name="P2BS"  value="0" />
         <Keyword name="P2DISPLAY"  value="LIN" />
         <Keyword name="$P2G"  value="1.0" />
         <Keyword name="$P2V"  value="400" />
         <Keyword name="$P2E"  value="0,0" />
         <Keyword name="$P2B"  value="32" />
         <Keyword name="$P2R"  value="262144" />
         <Keyword name="$P2N"  value="FSC-H" />
         <Keyword name="P1MS"  value="0" />
         <Keyword name="P1BS"  value="0" />
         <Keyword name="P1DISPLAY"  value="LIN" />
         <Keyword name="$P1G"  value="1.0" />
         <Keyword name="$P1V"  value="400" />
         <Keyword name="$P1E"  value="0,0" />
         <Keyword name="$P1B"  value="32" />
         <Keyword name="$P1R"  value="262144" />
         <Keyword name="$P1N"  value="FSC-A" />
         <Keyword name="THRESHOLD"  value="FSC,5000" />
         <Keyword name="APPLY COMPENSATION"  value="TRUE" />
         <Keyword name="SPILL"  value="3,FITC-A,APC-A,PI-A,1,0,0,0,1,0,0,0,1" />
         <Keyword name="$TIMESTEP"  value="0.01" />
         <Keyword name="LASER5ASF"  value="0.94" />
         <Keyword name="LASER5DELAY"  value="68.59" />
         <Keyword name="LASER5NAME"  value="UV" />
         <Keyword name="LASER4ASF"  value="0.88" />
         <Keyword name="LASER4DELAY"  value="135.31" />
         <Keyword name="LASER4NAME"  value="YellGrn" />
         <Keyword name="LASER3ASF"  value="0.87" />
         <Keyword name="LASER3DELAY"  value="35.49" />
         <Keyword name="LASER3NAME"  value="Violet" />
         <Keyword name="LASER2ASF"  value="0.79" />
         <Keyword name="LASER2DELAY"  value="105.91" />
         <Keyword name="LASER2NAME"  value="Red" />
         <Keyword name="LASER1ASF"  value="0.77" />
         <Keyword name="LASER1DELAY"  value="0.00" />
         <Keyword name="LASER1NAME"  value="Blue" />
         <Keyword name="$INST"  value=" " />
         <Keyword name="AUTOBS"  value="TRUE" />
         <Keyword name="FSC ASF"  value="0.66" />
         <Keyword name="$OP"  value="Administrator" />
         <Keyword name="EXPORT TIME"  value="21-JUN-2021-17:13:46" />
         <Keyword name="EXPORT USER NAME"  value="Administrator" />
         <Keyword name="WINDOW EXTENSION"  value="10.00" />
         <Keyword name="CYTNUM"  value="H647800L6041" />
         <Keyword name="SETTINGS"  value="Cytometer" />
         <Keyword name="$CYT"  value="LSRFortessa" />
         <Keyword name="$ETIM"  value="16:53:36" />
         <Keyword name="$BTIM"  value="16:50:35" />
         <Keyword name="$DATE"  value="21-JUN-2021" />
         <Keyword name="GUID"  value="0313766f-ef1d-4980-889c-6e06b72c9e14" />
         <Keyword name="EXPERIMENT NAME"  value="APC-20210621" />
         <Keyword name="$SRC"  value="20210621" />
         <Keyword name="TUBE NAME"  value="CONTROL-EDU-1" />
         <Keyword name="CREATOR"  value="BD FACSDiva Software Version 8.0.1" />
         <Keyword name="$NEXTDATA"  value="0" />
         <Keyword name="$DATATYPE"  value="F" />
         <Keyword name="$BYTEORD"  value="4,3,2,1" />
         <Keyword name="$MODE"  value="L" />
         <Keyword name="$PAR"  value="10" />
         <Keyword name="$TOT"  value="10000              " />
         <Keyword name="$SYS"  value="Windows 7 6.1" />
         <Keyword name="$FIL"  value="20210621_CONTROL-EDU-1_003.fcs" />
         <Keyword name="$ENDDATA"  value="402425             " />
         <Keyword name="$BEGINDATA"  value="2426" />
         <Keyword name="$ENDSTEXT"  value="0" />
         <Keyword name="$BEGINSTEXT"  value="0" />
         <Keyword name="$ENDANALYSIS"  value="0" />
         <Keyword name="$BEGINANALYSIS"  value="0" />
         <Keyword name="FJ_FCS_VERSION"  value="3.1" />
         <Keyword name="$P1S"  value="" />
         <Keyword name="$P2S"  value="" />
         <Keyword name="$P3S"  value="" />
         <Keyword name="$P4S"  value="" />
         <Keyword name="$P5S"  value="" />
         <Keyword name="$P6S"  value="" />
         <Keyword name="$P7S"  value="" />
         <Keyword name="$P8S"  value="" />
         <Keyword name="$P9S"  value="" />
         <Keyword name="$P10S"  value="" />
       </Keywords>
       <SampleNode name="20210621_CONTROL-EDU-1_003.fcs"  annotation=""  owningGroup=""  expanded="1"  sortPriority="10"  count="10000"  sampleID="6" >
         <Graph smoothing="0"  backColor="#ffffff"  foreColor="#000000"  type="Pseudocolor"  fast="1"  rowCount="10000" >
           <Axis dimension="x"  name="FSC-A"  label=""  auto="auto" />
           <Axis dimension="y"  name="SSC-A"  label=""  auto="auto" />
           <GraphSettings level="5%"  smoothingHighResolution="1"  contourHighResolution="1"  histogramSmoothingCount="0"  graphResolution="256"  showOutliers="0"  drawLargeDots="0"  dotsToDraw="8000"  tint="le.chartfill.tinted.40"  lineWeight="le.lineweight.normal"  lineStyle="le.linestyle.solid" />
           <GraphEnvironment showGrid="0"  showAxes="tnlTNL"  showGates="1"  showFreqOnPlots="1"  showGateNameOnPlots="1"  showMedians="0"  showUncomped="0"  addEventParam="0"  lastYAxisName="" >
             <TextTraits font="SansSerif"  size="12"  name="Labels"  style="plain"  color="#000000"  background="#00ffffff"  just="left" />
             <TextTraits font="SansSerif"  size="12"  name="LayoutGates"  style="plain"  color="#000000"  background="#00ffffff"  just="left" />
             <TextTraits font="SansSerif"  size="10"  name="Numbers"  style="plain"  color="#000000"  background="#00ffffff"  just="left" />
             <TextTraits font="SansSerif"  size="10"  name="Legend"  style="plain"  color="#000000"  background="#00ffffff"  just="left" />
             <WindowPosition x="343"  y="134"  width="390"  height="520"  displayed="0"  panelState="---" />
           </GraphEnvironment>
         </Graph>
         <Subpopulations>
           <Population name="Lymphocytes"  annotation=""  owningGroup=""  expanded="1"  sortPriority="10"  count="7654" >
             <Graph smoothing="0"  backColor="#ffffff"  foreColor="#000000"  type="Pseudocolor"  fast="1"  rowCount="10000" >
               <Axis dimension="x"  name="SSC-A"  label=""  auto="auto" />
               <Axis dimension="y"  name="SSC-H"  label=""  auto="auto" />
               <GraphSettings level="5%"  smoothingHighResolution="1"  contourHighResolution="1"  histogramSmoothingCount="0"  graphResolution="256"  showOutliers="0"  drawLargeDots="0"  dotsToDraw="8000"  tint="le.chartfill.tinted.40"  lineWeight="le.lineweight.normal"  lineStyle="le.linestyle.solid" />
               <GraphEnvironment showGrid="0"  showAxes="tnlTNL"  showGates="1"  showFreqOnPlots="1"  showGateNameOnPlots="1"  showMedians="0"  showUncomped="0"  addEventParam="0"  lastYAxisName="" >
                 <TextTraits font="SansSerif"  size="12"  name="Labels"  style="plain"  color="#000000"  background="#00ffffff"  just="left" />
                 <TextTraits font="SansSerif"  size="12"  name="LayoutGates"  style="plain"  color="#000000"  background="#00ffffff"  just="left" />
                 <TextTraits font="SansSerif"  size="10"  name="Numbers"  style="plain"  color="#000000"  background="#00ffffff"  just="left" />
                 <TextTraits font="SansSerif"  size="10"  name="Legend"  style="plain"  color="#000000"  background="#00ffffff"  just="left" />
                 <WindowPosition x="1244"  y="226"  width="390"  height="634"  displayed="0"  panelState="+--" />
               </GraphEnvironment>
             </Graph>
             <Gate gating:id="ID1448388243" >
               <gating:PolygonGate eventsInside="1"  annoOffsetX="0"  annoOffsetY="0"  tint="#000000"  isTinted="0"  lineWeight="Normal"  userDefined="1"  quadId="-1"  gateResolution="256" >
                 <gating:dimension>
                   <data-type:fcs-dimension data-type:name="FSC-A" />
                 </gating:dimension>
                 <gating:dimension>
                   <data-type:fcs-dimension data-type:name="SSC-A" />
                 </gating:dimension>
                 <gating:vertex>
                   <gating:coordinate data-type:value="221390.5210084034" />
                   <gating:coordinate data-type:value="248286.1674008811" />
                 </gating:vertex>
                 <gating:vertex>
                   <gating:coordinate data-type:value="136579.2268907563" />
                   <gating:coordinate data-type:value="217106.0440528634" />
                 </gating:vertex>
                 <gating:vertex>
                   <gating:coordinate data-type:value="40753.4789915966" />
                   <gating:coordinate data-type:value="162829.5330396476" />
                 </gating:vertex>
                 <gating:vertex>
                   <gating:coordinate data-type:value="11014.4537815126" />
                   <gating:coordinate data-type:value="78527.718061674" />
                 </gating:vertex>
                 <gating:vertex>
                   <gating:coordinate data-type:value="16521.6806722689" />
                   <gating:coordinate data-type:value="13857.8325991189" />
                 </gating:vertex>
                 <gating:vertex>
                   <gating:coordinate data-type:value="153100.9075630252" />
                   <gating:coordinate data-type:value="21941.5682819383" />
                 </gating:vertex>
                 <gating:vertex>
                   <gating:coordinate data-type:value="250028.1008403362" />
                   <gating:coordinate data-type:value="143197.6035242291" />
                 </gating:vertex>
                 <gating:vertex>
                   <gating:coordinate data-type:value="256636.7731092437" />
                   <gating:coordinate data-type:value="235583.154185022" />
                 </gating:vertex>
               </gating:PolygonGate>
             </Gate>
             <Subpopulations>
               <Population name="Single Cells"  annotation=""  owningGroup=""  expanded="1"  sortPriority="10"  count="6852" >
                 <Graph smoothing="0"  backColor="#ffffff"  foreColor="#000000"  type="Histogram"  fast="1"  rowCount="10000" >
                   <Axis dimension="x"  name="APC-A"  label=""  auto="auto" />
                   <Axis dimension="y"  name=""  label=""  auto="auto" />
                   <GraphSettings level="5%"  smoothingHighResolution="1"  contourHighResolution="1"  histogramSmoothingCount="0"  graphResolution="256"  showOutliers="0"  drawLargeDots="0"  dotsToDraw="8000"  tint="le.chartfill.tinted.40"  lineWeight="le.lineweight.normal"  lineStyle="le.linestyle.solid" />
                   <GraphEnvironment showGrid="0"  showAxes="tnlTNL"  showGates="1"  showFreqOnPlots="1"  showGateNameOnPlots="1"  showMedians="0"  showUncomped="0"  addEventParam="0"  lastYAxisName="" >
                    <TextTraits font="SansSerif"  size="12"  name="Labels"  style="plain"  color="#000000"  background="#00ffffff"  just="left" />
                    <TextTraits font="SansSerif"  size="12"  name="LayoutGates"  style="plain"  color="#000000"  background="#00ffffff"  just="left" />
                    <TextTraits font="SansSerif"  size="10"  name="Numbers"  style="plain"  color="#000000"  background="#00ffffff"  just="left" />
                    <TextTraits font="SansSerif"  size="10"  name="Legend"  style="plain"  color="#000000"  background="#00ffffff"  just="left" />
                    <WindowPosition x="1552"  y="309"  width="390"  height="634"  displayed="0"  panelState="+--" />
                   </GraphEnvironment>
                 </Graph>
                 <Gate gating:id="ID213426376"  gating:parent_id="ID1448388243" >
                   <gating:PolygonGate eventsInside="1"  annoOffsetX="0"  annoOffsetY="0"  tint="#000000"  isTinted="0"  lineWeight="Normal"  userDefined="1"  quadId="-1"  gateResolution="256" >
                    <gating:dimension>
                    <data-type:fcs-dimension data-type:name="SSC-A" />
                    </gating:dimension>
                    <gating:dimension>
                    <data-type:fcs-dimension data-type:name="SSC-H" />
                    </gating:dimension>
                    <gating:vertex>
                    <gating:coordinate data-type:value="19826.0168067227" />
                    <gating:coordinate data-type:value="24358.5132743363" />
                    </gating:vertex>
                    <gating:vertex>
                    <gating:coordinate data-type:value="16521.6806722689" />
                    <gating:coordinate data-type:value="6959.5752212389" />
                    </gating:vertex>
                    <gating:vertex>
                    <gating:coordinate data-type:value="209274.6218487395" />
                    <gating:coordinate data-type:value="56836.5309734513" />
                    </gating:vertex>
                    <gating:vertex>
                    <gating:coordinate data-type:value="200463.0588235294" />
                    <gating:coordinate data-type:value="80035.1150442478" />
                    </gating:vertex>
                   </gating:PolygonGate>
                 </Gate>
                 <Subpopulations>
                   <Population name="APC-A subset"  annotation=""  owningGroup=""  expanded="1"  sortPriority="10"  count="937" >
                    <Graph smoothing="1"  backColor="#ffffff"  foreColor="#000000"  type="Histogram"  fast="1"  rowCount="10000" >
                    <Axis dimension="x"  name="FSC-A"  label=""  auto="auto" />
                    <Axis dimension="y"  name=""  label=""  auto="auto" />
                    <GraphSettings level="5%"  smoothingHighResolution="1"  contourHighResolution="1"  histogramSmoothingCount="0"  graphResolution="256"  showOutliers="0"  drawLargeDots="0"  dotsToDraw="8000"  tint="le.chartfill.tinted.40"  lineWeight="le.lineweight.normal"  lineStyle="le.linestyle.solid" />
                    <GraphEnvironment showGrid="0"  showAxes="tnlTNL"  showGates="1"  showFreqOnPlots="1"  showGateNameOnPlots="1"  showMedians="0"  showUncomped="0"  addEventParam="0"  lastYAxisName="" >
                    <TextTraits font="SansSerif"  size="12"  name="Labels"  style="plain"  color="#000000"  background="#00ffffff"  just="left" />
                    <TextTraits font="SansSerif"  size="12"  name="LayoutGates"  style="plain"  color="#000000"  background="#00ffffff"  just="left" />
                    <TextTraits font="SansSerif"  size="10"  name="Numbers"  style="plain"  color="#000000"  background="#00ffffff"  just="left" />
                    <TextTraits font="SansSerif"  size="10"  name="Legend"  style="plain"  color="#000000"  background="#00ffffff"  just="left" />
                    <WindowPosition x="1244"  y="226"  width="390"  height="634"  displayed="0"  panelState="+--" />
                    </GraphEnvironment>
                    </Graph>
                    <Gate gating:id="ID1067205501"  gating:parent_id="ID213426376" >
                    <gating:RectangleGate eventsInside="1"  annoOffsetX="0"  annoOffsetY="0"  tint="#000000"  isTinted="0"  lineWeight="Normal"  userDefined="1" >
                    <gating:dimension gating:min="13653.038338616307"  gating:max="157149.22169344788"  yRatio="0.5663716814159292" >
                    <data-type:fcs-dimension data-type:name="APC-A" />
                    </gating:dimension>
                    </gating:RectangleGate>
                    </Gate>
                   </Population>
                 </Subpopulations>
               </Population>
             </Subpopulations>
           </Population>
         </Subpopulations>
       </SampleNode>
     </Sample>
     <Sample>
       <DataSet uri="file:/E:/课题文章/大鼠脂肪CrRNA文章2019/转染后细胞数据/edu-SONGXINGHUI20210621/SONGXINGHUI20210621/xingyueting/APC-20210621/20210621_1783-EDU-1_006.fcs"  sampleID="10" />
       <Transformations>
         <transforms:linear transforms:minRange="0"  transforms:maxRange="262144"  gain="1" >
           <data-type:parameter data-type:name="FSC-A" />
         </transforms:linear>
         <transforms:linear transforms:minRange="0"  transforms:maxRange="262144"  gain="1" >
           <data-type:parameter data-type:name="FSC-H" />
         </transforms:linear>
         <transforms:linear transforms:minRange="0"  transforms:maxRange="262144"  gain="1" >
           <data-type:parameter data-type:name="FSC-W" />
         </transforms:linear>
         <transforms:linear transforms:minRange="0"  transforms:maxRange="262144"  gain="1" >
           <data-type:parameter data-type:name="SSC-A" />
         </transforms:linear>
         <transforms:linear transforms:minRange="0"  transforms:maxRange="262144"  gain="1" >
           <data-type:parameter data-type:name="SSC-H" />
         </transforms:linear>
         <transforms:linear transforms:minRange="0"  transforms:maxRange="262144"  gain="1" >
           <data-type:parameter data-type:name="SSC-W" />
         </transforms:linear>
         <transforms:biex transforms:length="256"  transforms:maxRange="262144"  transforms:neg="0"  transforms:width="-100"  transforms:pos="4.418539922" >
           <data-type:parameter data-type:name="FITC-A" />
         </transforms:biex>
         <transforms:biex transforms:length="256"  transforms:maxRange="262144"  transforms:neg="0"  transforms:width="-100"  transforms:pos="4.418539922" >
           <data-type:parameter data-type:name="APC-A" />
         </transforms:biex>
         <transforms:biex transforms:length="256"  transforms:maxRange="262144"  transforms:neg="0"  transforms:width="-100"  transforms:pos="4.418539922" >
           <data-type:parameter data-type:name="PI-A" />
         </transforms:biex>
         <transforms:linear transforms:minRange="0"  transforms:maxRange="128"  gain="1" >
           <data-type:parameter data-type:name="Time" />
         </transforms:linear>
       </Transformations>
       <Keywords>
         <Keyword name="CST REGULATORY STATUS"  value="RUO Performance Check" />
         <Keyword name="CST PERFORMANCE EXPIRED"  value="2021-06-22T09:18:30+08:00" />
         <Keyword name="CST BEADS EXPIRED"  value="False" />
         <Keyword name="CST BASELINE DATE"  value="2021-05-06T15:09:53+08:00" />
         <Keyword name="CST SETUP DATE"  value="2021-06-21T09:18:30+08:00" />
         <Keyword name="CYTOMETER CONFIG CREATE DATE"  value="2019-10-14T15:03:36+08:00" />
         <Keyword name="CYTOMETER CONFIG NAME"  value="Facility20191014" />
         <Keyword name="CST BEADS LOT ID"  value="23861" />
         <Keyword name="CST SETUP STATUS"  value="SUCCESS WITH WARNING" />
         <Keyword name="P10MS"  value="0" />
         <Keyword name="P10BS"  value="0" />
         <Keyword name="$P10G"  value="1.0" />
         <Keyword name="$P10E"  value="0,0" />
         <Keyword name="$P10B"  value="32" />
         <Keyword name="$P10R"  value="262144" />
         <Keyword name="$P10N"  value="Time" />
         <Keyword name="P9MS"  value="0" />
         <Keyword name="P9BS"  value="64" />
         <Keyword name="P9DISPLAY"  value="LOG" />
         <Keyword name="$P9G"  value="1.0" />
         <Keyword name="$P9V"  value="300" />
         <Keyword name="$P9E"  value="0,0" />
         <Keyword name="$P9B"  value="32" />
         <Keyword name="$P9R"  value="262144" />
         <Keyword name="$P9N"  value="PI-A" />
         <Keyword name="P8MS"  value="0" />
         <Keyword name="P8BS"  value="192" />
         <Keyword name="P8DISPLAY"  value="LOG" />
         <Keyword name="$P8G"  value="1.0" />
         <Keyword name="$P8V"  value="506" />
         <Keyword name="$P8E"  value="0,0" />
         <Keyword name="$P8B"  value="32" />
         <Keyword name="$P8R"  value="262144" />
         <Keyword name="$P8N"  value="APC-A" />
         <Keyword name="P7MS"  value="0" />
         <Keyword name="P7BS"  value="86" />
         <Keyword name="P7DISPLAY"  value="LOG" />
         <Keyword name="$P7G"  value="1.0" />
         <Keyword name="$P7V"  value="498" />
         <Keyword name="$P7E"  value="0,0" />
         <Keyword name="$P7B"  value="32" />
         <Keyword name="$P7R"  value="262144" />
         <Keyword name="$P7N"  value="FITC-A" />
         <Keyword name="P6MS"  value="0" />
         <Keyword name="P6BS"  value="-1" />
         <Keyword name="$P6G"  value="1.0" />
         <Keyword name="$P6V"  value="200" />
         <Keyword name="$P6E"  value="0,0" />
         <Keyword name="$P6B"  value="32" />
         <Keyword name="$P6R"  value="262144" />
         <Keyword name="$P6N"  value="SSC-W" />
         <Keyword name="P5MS"  value="0" />
         <Keyword name="P5BS"  value="0" />
         <Keyword name="P5DISPLAY"  value="LIN" />
         <Keyword name="$P5G"  value="1.0" />
         <Keyword name="$P5V"  value="200" />
         <Keyword name="$P5E"  value="0,0" />
         <Keyword name="$P5B"  value="32" />
         <Keyword name="$P5R"  value="262144" />
         <Keyword name="$P5N"  value="SSC-H" />
         <Keyword name="P4MS"  value="0" />
         <Keyword name="P4BS"  value="0" />
         <Keyword name="P4DISPLAY"  value="LIN" />
         <Keyword name="$P4G"  value="1.0" />
         <Keyword name="$P4V"  value="200" />
         <Keyword name="$P4E"  value="0,0" />
         <Keyword name="$P4B"  value="32" />
         <Keyword name="$P4R"  value="262144" />
         <Keyword name="$P4N"  value="SSC-A" />
         <Keyword name="P3MS"  value="0" />
         <Keyword name="P3BS"  value="-1" />
         <Keyword name="$P3G"  value="1.0" />
         <Keyword name="$P3V"  value="400" />
         <Keyword name="$P3E"  value="0,0" />
         <Keyword name="$P3B"  value="32" />
         <Keyword name="$P3R"  value="262144" />
         <Keyword name="$P3N"  value="FSC-W" />
         <Keyword name="P2MS"  value="0" />
         <Keyword name="P2BS"  value="0" />
         <Keyword name="P2DISPLAY"  value="LIN" />
         <Keyword name="$P2G"  value="1.0" />
         <Keyword name="$P2V"  value="400" />
         <Keyword name="$P2E"  value="0,0" />
         <Keyword name="$P2B"  value="32" />
         <Keyword name="$P2R"  value="262144" />
         <Keyword name="$P2N"  value="FSC-H" />
         <Keyword name="P1MS"  value="0" />
         <Keyword name="P1BS"  value="0" />
         <Keyword name="P1DISPLAY"  value="LIN" />
         <Keyword name="$P1G"  value="1.0" />
         <Keyword name="$P1V"  value="400" />
         <Keyword name="$P1E"  value="0,0" />
         <Keyword name="$P1B"  value="32" />
         <Keyword name="$P1R"  value="262144" />
         <Keyword name="$P1N"  value="FSC-A" />
         <Keyword name="THRESHOLD"  value="FSC,5000" />
         <Keyword name="APPLY COMPENSATION"  value="TRUE" />
         <Keyword name="SPILL"  value="3,FITC-A,APC-A,PI-A,1,0,0,0,1,0,0,0,1" />
         <Keyword name="$TIMESTEP"  value="0.01" />
         <Keyword name="LASER5ASF"  value="0.94" />
         <Keyword name="LASER5DELAY"  value="68.59" />
         <Keyword name="LASER5NAME"  value="UV" />
         <Keyword name="LASER4ASF"  value="0.88" />
         <Keyword name="LASER4DELAY"  value="135.31" />
         <Keyword name="LASER4NAME"  value="YellGrn" />
         <Keyword name="LASER3ASF"  value="0.87" />
         <Keyword name="LASER3DELAY"  value="35.49" />
         <Keyword name="LASER3NAME"  value="Violet" />
         <Keyword name="LASER2ASF"  value="0.79" />
         <Keyword name="LASER2DELAY"  value="105.91" />
         <Keyword name="LASER2NAME"  value="Red" />
         <Keyword name="LASER1ASF"  value="0.77" />
         <Keyword name="LASER1DELAY"  value="0.00" />
         <Keyword name="LASER1NAME"  value="Blue" />
         <Keyword name="$INST"  value=" " />
         <Keyword name="AUTOBS"  value="TRUE" />
         <Keyword name="FSC ASF"  value="0.66" />
         <Keyword name="$OP"  value="Administrator" />
         <Keyword name="EXPORT TIME"  value="21-JUN-2021-17:13:46" />
         <Keyword name="EXPORT USER NAME"  value="Administrator" />
         <Keyword name="WINDOW EXTENSION"  value="10.00" />
         <Keyword name="CYTNUM"  value="H647800L6041" />
         <Keyword name="SETTINGS"  value="Cytometer" />
         <Keyword name="$CYT"  value="LSRFortessa" />
         <Keyword name="$ETIM"  value="17:03:05" />
         <Keyword name="$BTIM"  value="17:00:27" />
         <Keyword name="$DATE"  value="21-JUN-2021" />
         <Keyword name="GUID"  value="c1631a61-85e8-420c-82a7-2ea7c08f5bf2" />
         <Keyword name="EXPERIMENT NAME"  value="APC-20210621" />
         <Keyword name="$SRC"  value="20210621" />
         <Keyword name="TUBE NAME"  value="1078-EDU-1" />
         <Keyword name="CREATOR"  value="BD FACSDiva Software Version 8.0.1" />
         <Keyword name="$NEXTDATA"  value="0" />
         <Keyword name="$DATATYPE"  value="F" />
         <Keyword name="$BYTEORD"  value="4,3,2,1" />
         <Keyword name="$MODE"  value="L" />
         <Keyword name="$PAR"  value="10" />
         <Keyword name="$TOT"  value="10000              " />
         <Keyword name="$SYS"  value="Windows 7 6.1" />
         <Keyword name="$FIL"  value="20210621_1078-EDU-1_006.fcs" />
         <Keyword name="$ENDDATA"  value="402419             " />
         <Keyword name="$BEGINDATA"  value="2420" />
         <Keyword name="$ENDSTEXT"  value="0" />
         <Keyword name="$BEGINSTEXT"  value="0" />
         <Keyword name="$ENDANALYSIS"  value="0" />
         <Keyword name="$BEGINANALYSIS"  value="0" />
         <Keyword name="FJ_FCS_VERSION"  value="3.1" />
         <Keyword name="$P1S"  value="" />
         <Keyword name="$P2S"  value="" />
         <Keyword name="$P3S"  value="" />
         <Keyword name="$P4S"  value="" />
         <Keyword name="$P5S"  value="" />
         <Keyword name="$P6S"  value="" />
         <Keyword name="$P7S"  value="" />
         <Keyword name="$P8S"  value="" />
         <Keyword name="$P9S"  value="" />
         <Keyword name="$P10S"  value="" />
       </Keywords>
       <SampleNode name="20210621_1078-EDU-1_006.fcs"  annotation=""  owningGroup=""  expanded="1"  sortPriority="10"  count="10000"  sampleID="10" >
         <Graph smoothing="0"  backColor="#ffffff"  foreColor="#000000"  type="Pseudocolor"  fast="1"  rowCount="10000" >
           <Axis dimension="x"  name="FSC-A"  label=""  auto="auto" />
           <Axis dimension="y"  name="SSC-A"  label=""  auto="auto" />
           <GraphSettings level="5%"  smoothingHighResolution="1"  contourHighResolution="1"  histogramSmoothingCount="0"  graphResolution="256"  showOutliers="0"  drawLargeDots="0"  dotsToDraw="8000"  tint="le.chartfill.tinted.40"  lineWeight="le.lineweight.normal"  lineStyle="le.linestyle.solid" />
           <GraphEnvironment showGrid="0"  showAxes="tnlTNL"  showGates="1"  showFreqOnPlots="1"  showGateNameOnPlots="1"  showMedians="0"  showUncomped="0"  addEventParam="0"  lastYAxisName="" >
             <TextTraits font="SansSerif"  size="12"  name="Labels"  style="plain"  color="#000000"  background="#00ffffff"  just="left" />
             <TextTraits font="SansSerif"  size="12"  name="LayoutGates"  style="plain"  color="#000000"  background="#00ffffff"  just="left" />
             <TextTraits font="SansSerif"  size="10"  name="Numbers"  style="plain"  color="#000000"  background="#00ffffff"  just="left" />
             <TextTraits font="SansSerif"  size="10"  name="Legend"  style="plain"  color="#000000"  background="#00ffffff"  just="left" />
             <WindowPosition x="1062"  y="135"  width="390"  height="520"  displayed="0"  panelState="---" />
           </GraphEnvironment>
         </Graph>
         <Subpopulations>
           <Population name="Lymphocytes"  annotation=""  owningGroup=""  expanded="1"  sortPriority="10"  count="8112" >
             <Graph smoothing="0"  backColor="#ffffff"  foreColor="#000000"  type="Pseudocolor"  fast="1"  rowCount="10000" >
               <Axis dimension="x"  name="SSC-A"  label=""  auto="auto" />
               <Axis dimension="y"  name="SSC-H"  label=""  auto="auto" />
               <GraphSettings level="5%"  smoothingHighResolution="1"  contourHighResolution="1"  histogramSmoothingCount="0"  graphResolution="256"  showOutliers="0"  drawLargeDots="0"  dotsToDraw="8000"  tint="le.chartfill.tinted.40"  lineWeight="le.lineweight.normal"  lineStyle="le.linestyle.solid" />
               <GraphEnvironment showGrid="0"  showAxes="tnlTNL"  showGates="1"  showFreqOnPlots="1"  showGateNameOnPlots="1"  showMedians="0"  showUncomped="0"  addEventParam="0"  lastYAxisName="" >
                 <TextTraits font="SansSerif"  size="12"  name="Labels"  style="plain"  color="#000000"  background="#00ffffff"  just="left" />
                 <TextTraits font="SansSerif"  size="12"  name="LayoutGates"  style="plain"  color="#000000"  background="#00ffffff"  just="left" />
                 <TextTraits font="SansSerif"  size="10"  name="Numbers"  style="plain"  color="#000000"  background="#00ffffff"  just="left" />
                 <TextTraits font="SansSerif"  size="10"  name="Legend"  style="plain"  color="#000000"  background="#00ffffff"  just="left" />
                 <WindowPosition x="1062"  y="135"  width="390"  height="520"  displayed="0"  panelState="---" />
               </GraphEnvironment>
             </Graph>
             <Gate gating:id="ID1104044396" >
               <gating:PolygonGate eventsInside="1"  annoOffsetX="0"  annoOffsetY="0"  tint="#000000"  isTinted="0"  lineWeight="Normal"  userDefined="1"  quadId="-1"  gateResolution="256" >
                 <gating:dimension>
                   <data-type:fcs-dimension data-type:name="FSC-A" />
                 </gating:dimension>
                 <gating:dimension>
                   <data-type:fcs-dimension data-type:name="SSC-A" />
                 </gating:dimension>
                 <gating:vertex>
                   <gating:coordinate data-type:value="117854.6554621849" />
                   <gating:coordinate data-type:value="24251.2070484582" />
                 </gating:vertex>
                 <gating:vertex>
                   <gating:coordinate data-type:value="37449.1428571429" />
                   <gating:coordinate data-type:value="6928.9162995595" />
                 </gating:vertex>
                 <gating:vertex>
                   <gating:coordinate data-type:value="12115.8991596639" />
                   <gating:coordinate data-type:value="19631.9295154185" />
                 </gating:vertex>
                 <gating:vertex>
                   <gating:coordinate data-type:value="24231.7983193277" />
                   <gating:coordinate data-type:value="78527.718061674" />
                 </gating:vertex>
                 <gating:vertex>
                   <gating:coordinate data-type:value="56173.7142857143" />
                   <gating:coordinate data-type:value="157055.436123348" />
                 </gating:vertex>
                 <gating:vertex>
                   <gating:coordinate data-type:value="179535.5966386555" />
                   <gating:coordinate data-type:value="242512.0704845815" />
                 </gating:vertex>
                 <gating:vertex>
                   <gating:coordinate data-type:value="255535.3277310924" />
                   <gating:coordinate data-type:value="255215.0837004405" />
                 </gating:vertex>
                 <gating:vertex>
                   <gating:coordinate data-type:value="241216.537815126" />
                   <gating:coordinate data-type:value="120101.2158590308" />
                 </gating:vertex>
               </gating:PolygonGate>
             </Gate>
             <Subpopulations>
               <Population name="Single Cells"  annotation=""  owningGroup=""  expanded="1"  sortPriority="10"  count="7222" >
                 <Graph smoothing="0"  backColor="#ffffff"  foreColor="#000000"  type="Histogram"  fast="1"  rowCount="10000" >
                   <Axis dimension="x"  name="APC-A"  label=""  auto="auto" />
                   <Axis dimension="y"  name=""  label=""  auto="auto" />
                   <GraphSettings level="5%"  smoothingHighResolution="1"  contourHighResolution="1"  histogramSmoothingCount="0"  graphResolution="256"  showOutliers="0"  drawLargeDots="0"  dotsToDraw="8000"  tint="le.chartfill.tinted.40"  lineWeight="le.lineweight.normal"  lineStyle="le.linestyle.solid" />
                   <GraphEnvironment showGrid="0"  showAxes="tnlTNL"  showGates="1"  showFreqOnPlots="1"  showGateNameOnPlots="1"  showMedians="0"  showUncomped="0"  addEventParam="0"  lastYAxisName="" >
                    <TextTraits font="SansSerif"  size="12"  name="Labels"  style="plain"  color="#000000"  background="#00ffffff"  just="left" />
                    <TextTraits font="SansSerif"  size="12"  name="LayoutGates"  style="plain"  color="#000000"  background="#00ffffff"  just="left" />
                    <TextTraits font="SansSerif"  size="10"  name="Numbers"  style="plain"  color="#000000"  background="#00ffffff"  just="left" />
                    <TextTraits font="SansSerif"  size="10"  name="Legend"  style="plain"  color="#000000"  background="#00ffffff"  just="left" />
                    <WindowPosition x="1062"  y="135"  width="390"  height="634"  displayed="0"  panelState="+--" />
                   </GraphEnvironment>
                 </Graph>
                 <Gate gating:id="ID1467731939"  gating:parent_id="ID1104044396" >
                   <gating:PolygonGate eventsInside="1"  annoOffsetX="0"  annoOffsetY="0"  tint="#000000"  isTinted="0"  lineWeight="Normal"  userDefined="1"  quadId="-1"  gateResolution="256" >
                    <gating:dimension>
                    <data-type:fcs-dimension data-type:name="SSC-A" />
                    </gating:dimension>
                    <gating:dimension>
                    <data-type:fcs-dimension data-type:name="SSC-H" />
                    </gating:dimension>
                    <gating:vertex>
                    <gating:coordinate data-type:value="11014.4537815126" />
                    <gating:coordinate data-type:value="13857.8325991189" />
                    </gating:vertex>
                    <gating:vertex>
                    <gating:coordinate data-type:value="17623.1260504202" />
                    <gating:coordinate data-type:value="3464.4581497797" />
                    </gating:vertex>
                    <gating:vertex>
                    <gating:coordinate data-type:value="223593.4117647059" />
                    <gating:coordinate data-type:value="60050.6079295154" />
                    </gating:vertex>
                    <gating:vertex>
                    <gating:coordinate data-type:value="216984.7394957983" />
                    <gating:coordinate data-type:value="98159.6475770925" />
                    </gating:vertex>
                   </gating:PolygonGate>
                 </Gate>
                 <Subpopulations>
                   <Population name="APC-A subset"  annotation=""  owningGroup=""  expanded="1"  sortPriority="10"  count="553" >
                    <Graph smoothing="1"  backColor="#ffffff"  foreColor="#000000"  type="Histogram"  fast="1"  rowCount="10000" >
                    <Axis dimension="x"  name="FSC-A"  label=""  auto="auto" />
                    <Axis dimension="y"  name=""  label=""  auto="auto" />
                    <GraphSettings level="5%"  smoothingHighResolution="1"  contourHighResolution="1"  histogramSmoothingCount="0"  graphResolution="256"  showOutliers="0"  drawLargeDots="0"  dotsToDraw="8000"  tint="le.chartfill.tinted.40"  lineWeight="le.lineweight.normal"  lineStyle="le.linestyle.solid" />
                    <GraphEnvironment showGrid="0"  showAxes="tnlTNL"  showGates="1"  showFreqOnPlots="1"  showGateNameOnPlots="1"  showMedians="0"  showUncomped="0"  addEventParam="0"  lastYAxisName="" >
                    <TextTraits font="SansSerif"  size="12"  name="Labels"  style="plain"  color="#000000"  background="#00ffffff"  just="left" />
                    <TextTraits font="SansSerif"  size="12"  name="LayoutGates"  style="plain"  color="#000000"  background="#00ffffff"  just="left" />
                    <TextTraits font="SansSerif"  size="10"  name="Numbers"  style="plain"  color="#000000"  background="#00ffffff"  just="left" />
                    <TextTraits font="SansSerif"  size="10"  name="Legend"  style="plain"  color="#000000"  background="#00ffffff"  just="left" />
                    <WindowPosition x="1062"  y="135"  width="390"  height="634"  displayed="1"  panelState="+--" />
                    </GraphEnvironment>
                    </Graph>
                    <Gate gating:id="ID808917899"  gating:parent_id="ID1467731939" >
                    <gating:RectangleGate eventsInside="1"  annoOffsetX="0"  annoOffsetY="0"  tint="#000000"  isTinted="0"  lineWeight="Normal"  userDefined="1" >
                    <gating:dimension gating:min="9903.482202533172"  gating:max="102341.75840078475"  yRatio="0.6167400881057269" >
                    <data-type:fcs-dimension data-type:name="APC-A" />
                    </gating:dimension>
                    </gating:RectangleGate>
                    </Gate>
                   </Population>
                 </Subpopulations>
               </Population>
             </Subpopulations>
           </Population>
         </Subpopulations>
       </SampleNode>
     </Sample>
     <Sample>
       <DataSet uri="file:/E:/课题文章/大鼠脂肪CrRNA文章2019/转染后细胞数据/edu-SONGXINGHUI20210621/SONGXINGHUI20210621/xingyueting/APC-20210621/20210621_CONTROL-EDU-2_004.fcs"  sampleID="4" />
       <Transformations>
         <transforms:linear transforms:minRange="0"  transforms:maxRange="262144"  gain="1" >
           <data-type:parameter data-type:name="FSC-A" />
         </transforms:linear>
         <transforms:linear transforms:minRange="0"  transforms:maxRange="262144"  gain="1" >
           <data-type:parameter data-type:name="FSC-H" />
         </transforms:linear>
         <transforms:linear transforms:minRange="0"  transforms:maxRange="262144"  gain="1" >
           <data-type:parameter data-type:name="FSC-W" />
         </transforms:linear>
         <transforms:linear transforms:minRange="0"  transforms:maxRange="262144"  gain="1" >
           <data-type:parameter data-type:name="SSC-A" />
         </transforms:linear>
         <transforms:linear transforms:minRange="0"  transforms:maxRange="262144"  gain="1" >
           <data-type:parameter data-type:name="SSC-H" />
         </transforms:linear>
         <transforms:linear transforms:minRange="0"  transforms:maxRange="262144"  gain="1" >
           <data-type:parameter data-type:name="SSC-W" />
         </transforms:linear>
         <transforms:biex transforms:length="256"  transforms:maxRange="262144"  transforms:neg="0"  transforms:width="-100"  transforms:pos="4.418539922" >
           <data-type:parameter data-type:name="FITC-A" />
         </transforms:biex>
         <transforms:biex transforms:length="256"  transforms:maxRange="262144"  transforms:neg="0"  transforms:width="-100"  transforms:pos="4.418539922" >
           <data-type:parameter data-type:name="APC-A" />
         </transforms:biex>
         <transforms:biex transforms:length="256"  transforms:maxRange="262144"  transforms:neg="0"  transforms:width="-100"  transforms:pos="4.418539922" >
           <data-type:parameter data-type:name="PI-A" />
         </transforms:biex>
         <transforms:linear transforms:minRange="0"  transforms:maxRange="128"  gain="1" >
           <data-type:parameter data-type:name="Time" />
         </transforms:linear>
       </Transformations>
       <Keywords>
         <Keyword name="CST REGULATORY STATUS"  value="RUO Performance Check" />
         <Keyword name="CST PERFORMANCE EXPIRED"  value="2021-06-22T09:18:30+08:00" />
         <Keyword name="CST BEADS EXPIRED"  value="False" />
         <Keyword name="CST BASELINE DATE"  value="2021-05-06T15:09:53+08:00" />
         <Keyword name="CST SETUP DATE"  value="2021-06-21T09:18:30+08:00" />
         <Keyword name="CYTOMETER CONFIG CREATE DATE"  value="2019-10-14T15:03:36+08:00" />
         <Keyword name="CYTOMETER CONFIG NAME"  value="Facility20191014" />
         <Keyword name="CST BEADS LOT ID"  value="23861" />
         <Keyword name="CST SETUP STATUS"  value="SUCCESS WITH WARNING" />
         <Keyword name="P10MS"  value="0" />
         <Keyword name="P10BS"  value="0" />
         <Keyword name="$P10G"  value="1.0" />
         <Keyword name="$P10E"  value="0,0" />
         <Keyword name="$P10B"  value="32" />
         <Keyword name="$P10R"  value="128" />
         <Keyword name="$P10N"  value="Time" />
         <Keyword name="P9MS"  value="0" />
         <Keyword name="P9BS"  value="89" />
         <Keyword name="P9DISPLAY"  value="LOG" />
         <Keyword name="$P9G"  value="1.0" />
         <Keyword name="$P9V"  value="300" />
         <Keyword name="$P9E"  value="0,0" />
         <Keyword name="$P9B"  value="32" />
         <Keyword name="$P9R"  value="262144" />
         <Keyword name="$P9N"  value="PI-A" />
         <Keyword name="P8MS"  value="0" />
         <Keyword name="P8BS"  value="324" />
         <Keyword name="P8DISPLAY"  value="LOG" />
         <Keyword name="$P8G"  value="1.0" />
         <Keyword name="$P8V"  value="506" />
         <Keyword name="$P8E"  value="0,0" />
         <Keyword name="$P8B"  value="32" />
         <Keyword name="$P8R"  value="262144" />
         <Keyword name="$P8N"  value="APC-A" />
         <Keyword name="P7MS"  value="0" />
         <Keyword name="P7BS"  value="69" />
         <Keyword name="P7DISPLAY"  value="LOG" />
         <Keyword name="$P7G"  value="1.0" />
         <Keyword name="$P7V"  value="498" />
         <Keyword name="$P7E"  value="0,0" />
         <Keyword name="$P7B"  value="32" />
         <Keyword name="$P7R"  value="262144" />
         <Keyword name="$P7N"  value="FITC-A" />
         <Keyword name="P6MS"  value="0" />
         <Keyword name="P6BS"  value="-1" />
         <Keyword name="$P6G"  value="1.0" />
         <Keyword name="$P6V"  value="200" />
         <Keyword name="$P6E"  value="0,0" />
         <Keyword name="$P6B"  value="32" />
         <Keyword name="$P6R"  value="262144" />
         <Keyword name="$P6N"  value="SSC-W" />
         <Keyword name="P5MS"  value="0" />
         <Keyword name="P5BS"  value="0" />
         <Keyword name="P5DISPLAY"  value="LIN" />
         <Keyword name="$P5G"  value="1.0" />
         <Keyword name="$P5V"  value="200" />
         <Keyword name="$P5E"  value="0,0" />
         <Keyword name="$P5B"  value="32" />
         <Keyword name="$P5R"  value="262144" />
         <Keyword name="$P5N"  value="SSC-H" />
         <Keyword name="P4MS"  value="0" />
         <Keyword name="P4BS"  value="0" />
         <Keyword name="P4DISPLAY"  value="LIN" />
         <Keyword name="$P4G"  value="1.0" />
         <Keyword name="$P4V"  value="200" />
         <Keyword name="$P4E"  value="0,0" />
         <Keyword name="$P4B"  value="32" />
         <Keyword name="$P4R"  value="262144" />
         <Keyword name="$P4N"  value="SSC-A" />
         <Keyword name="P3MS"  value="0" />
         <Keyword name="P3BS"  value="-1" />
         <Keyword name="$P3G"  value="1.0" />
         <Keyword name="$P3V"  value="400" />
         <Keyword name="$P3E"  value="0,0" />
         <Keyword name="$P3B"  value="32" />
         <Keyword name="$P3R"  value="262144" />
         <Keyword name="$P3N"  value="FSC-W" />
         <Keyword name="P2MS"  value="0" />
         <Keyword name="P2BS"  value="0" />
         <Keyword name="P2DISPLAY"  value="LIN" />
         <Keyword name="$P2G"  value="1.0" />
         <Keyword name="$P2V"  value="400" />
         <Keyword name="$P2E"  value="0,0" />
         <Keyword name="$P2B"  value="32" />
         <Keyword name="$P2R"  value="262144" />
         <Keyword name="$P2N"  value="FSC-H" />
         <Keyword name="P1MS"  value="0" />
         <Keyword name="P1BS"  value="0" />
         <Keyword name="P1DISPLAY"  value="LIN" />
         <Keyword name="$P1G"  value="1.0" />
         <Keyword name="$P1V"  value="400" />
         <Keyword name="$P1E"  value="0,0" />
         <Keyword name="$P1B"  value="32" />
         <Keyword name="$P1R"  value="262144" />
         <Keyword name="$P1N"  value="FSC-A" />
         <Keyword name="THRESHOLD"  value="FSC,5000" />
         <Keyword name="APPLY COMPENSATION"  value="TRUE" />
         <Keyword name="SPILL"  value="3,FITC-A,APC-A,PI-A,1,0,0,0,1,0,0,0,1" />
         <Keyword name="$TIMESTEP"  value="0.01" />
         <Keyword name="LASER5ASF"  value="0.94" />
         <Keyword name="LASER5DELAY"  value="68.59" />
         <Keyword name="LASER5NAME"  value="UV" />
         <Keyword name="LASER4ASF"  value="0.88" />
         <Keyword name="LASER4DELAY"  value="135.31" />
         <Keyword name="LASER4NAME"  value="YellGrn" />
         <Keyword name="LASER3ASF"  value="0.87" />
         <Keyword name="LASER3DELAY"  value="35.49" />
         <Keyword name="LASER3NAME"  value="Violet" />
         <Keyword name="LASER2ASF"  value="0.79" />
         <Keyword name="LASER2DELAY"  value="105.91" />
         <Keyword name="LASER2NAME"  value="Red" />
         <Keyword name="LASER1ASF"  value="0.77" />
         <Keyword name="LASER1DELAY"  value="0.00" />
         <Keyword name="LASER1NAME"  value="Blue" />
         <Keyword name="$INST"  value=" " />
         <Keyword name="AUTOBS"  value="TRUE" />
         <Keyword name="FSC ASF"  value="0.66" />
         <Keyword name="$OP"  value="Administrator" />
         <Keyword name="EXPORT TIME"  value="21-JUN-2021-17:13:46" />
         <Keyword name="EXPORT USER NAME"  value="Administrator" />
         <Keyword name="WINDOW EXTENSION"  value="10.00" />
         <Keyword name="CYTNUM"  value="H647800L6041" />
         <Keyword name="SETTINGS"  value="Cytometer" />
         <Keyword name="$CYT"  value="LSRFortessa" />
         <Keyword name="$ETIM"  value="16:56:09" />
         <Keyword name="$BTIM"  value="16:54:43" />
         <Keyword name="$DATE"  value="21-JUN-2021" />
         <Keyword name="GUID"  value="c09ae0ee-c523-450a-a82f-6f4b76f4240a" />
         <Keyword name="EXPERIMENT NAME"  value="APC-20210621" />
         <Keyword name="$SRC"  value="20210621" />
         <Keyword name="TUBE NAME"  value="CONTROL-EDU-2" />
         <Keyword name="CREATOR"  value="BD FACSDiva Software Version 8.0.1" />
         <Keyword name="$NEXTDATA"  value="0" />
         <Keyword name="$DATATYPE"  value="F" />
         <Keyword name="$BYTEORD"  value="4,3,2,1" />
         <Keyword name="$MODE"  value="L" />
         <Keyword name="$PAR"  value="10" />
         <Keyword name="$TOT"  value="10000              " />
         <Keyword name="$SYS"  value="Windows 7 6.1" />
         <Keyword name="$FIL"  value="20210621_CONTROL-EDU-2_004.fcs" />
         <Keyword name="$ENDDATA"  value="402425             " />
         <Keyword name="$BEGINDATA"  value="2426" />
         <Keyword name="$ENDSTEXT"  value="0" />
         <Keyword name="$BEGINSTEXT"  value="0" />
         <Keyword name="$ENDANALYSIS"  value="0" />
         <Keyword name="$BEGINANALYSIS"  value="0" />
         <Keyword name="FJ_FCS_VERSION"  value="3.1" />
         <Keyword name="$P1S"  value="" />
         <Keyword name="$P2S"  value="" />
         <Keyword name="$P3S"  value="" />
         <Keyword name="$P4S"  value="" />
         <Keyword name="$P5S"  value="" />
         <Keyword name="$P6S"  value="" />
         <Keyword name="$P7S"  value="" />
         <Keyword name="$P8S"  value="" />
         <Keyword name="$P9S"  value="" />
         <Keyword name="$P10S"  value="" />
       </Keywords>
       <SampleNode name="20210621_CONTROL-EDU-2_004.fcs"  annotation=""  owningGroup=""  expanded="1"  sortPriority="10"  count="10000"  sampleID="4" >
         <Graph smoothing="0"  backColor="#ffffff"  foreColor="#000000"  type="Pseudocolor"  fast="1"  rowCount="10000" >
           <Axis dimension="x"  name="FSC-A"  label=""  auto="auto" />
           <Axis dimension="y"  name="SSC-A"  label=""  auto="auto" />
           <GraphSettings level="5%"  smoothingHighResolution="1"  contourHighResolution="1"  histogramSmoothingCount="0"  graphResolution="256"  showOutliers="0"  drawLargeDots="0"  dotsToDraw="8000"  tint="le.chartfill.tinted.40"  lineWeight="le.lineweight.normal"  lineStyle="le.linestyle.solid" />
           <GraphEnvironment showGrid="0"  showAxes="tnlTNL"  showGates="1"  showFreqOnPlots="1"  showGateNameOnPlots="1"  showMedians="0"  showUncomped="0"  addEventParam="0"  lastYAxisName="" >
             <TextTraits font="SansSerif"  size="12"  name="Labels"  style="plain"  color="#000000"  background="#00ffffff"  just="left" />
             <TextTraits font="SansSerif"  size="12"  name="LayoutGates"  style="plain"  color="#000000"  background="#00ffffff"  just="left" />
             <TextTraits font="SansSerif"  size="10"  name="Numbers"  style="plain"  color="#000000"  background="#00ffffff"  just="left" />
             <TextTraits font="SansSerif"  size="10"  name="Legend"  style="plain"  color="#000000"  background="#00ffffff"  just="left" />
             <WindowPosition x="441"  y="140"  width="390"  height="520"  displayed="0"  panelState="---" />
           </GraphEnvironment>
         </Graph>
         <Subpopulations>
           <Population name="Lymphocytes"  annotation=""  owningGroup=""  expanded="1"  sortPriority="10"  count="8064" >
             <Graph smoothing="0"  backColor="#ffffff"  foreColor="#000000"  type="Pseudocolor"  fast="1"  rowCount="10000" >
               <Axis dimension="x"  name="SSC-A"  label=""  auto="auto" />
               <Axis dimension="y"  name="SSC-H"  label=""  auto="auto" />
               <GraphSettings level="5%"  smoothingHighResolution="1"  contourHighResolution="1"  histogramSmoothingCount="0"  graphResolution="256"  showOutliers="0"  drawLargeDots="0"  dotsToDraw="8000"  tint="le.chartfill.tinted.40"  lineWeight="le.lineweight.normal"  lineStyle="le.linestyle.solid" />
               <GraphEnvironment showGrid="0"  showAxes="tnlTNL"  showGates="1"  showFreqOnPlots="1"  showGateNameOnPlots="1"  showMedians="0"  showUncomped="0"  addEventParam="0"  lastYAxisName="" >
                 <TextTraits font="SansSerif"  size="12"  name="Labels"  style="plain"  color="#000000"  background="#00ffffff"  just="left" />
                 <TextTraits font="SansSerif"  size="12"  name="LayoutGates"  style="plain"  color="#000000"  background="#00ffffff"  just="left" />
                 <TextTraits font="SansSerif"  size="10"  name="Numbers"  style="plain"  color="#000000"  background="#00ffffff"  just="left" />
                 <TextTraits font="SansSerif"  size="10"  name="Legend"  style="plain"  color="#000000"  background="#00ffffff"  just="left" />
                 <WindowPosition x="379"  y="139"  width="390"  height="520"  displayed="0"  panelState="---" />
               </GraphEnvironment>
             </Graph>
             <Gate gating:id="ID1409633345" >
               <gating:PolygonGate eventsInside="1"  annoOffsetX="648"  annoOffsetY="89"  tint="#000000"  isTinted="0"  lineWeight="Normal"  userDefined="1"  quadId="-1"  gateResolution="256" >
                 <gating:dimension>
                   <data-type:fcs-dimension data-type:name="FSC-A" />
                 </gating:dimension>
                 <gating:dimension>
                   <data-type:fcs-dimension data-type:name="SSC-A" />
                 </gating:dimension>
                 <gating:vertex>
                   <gating:coordinate data-type:value="230202.0840336134" />
                   <gating:coordinate data-type:value="75063.2599118943" />
                 </gating:vertex>
                 <gating:vertex>
                   <gating:coordinate data-type:value="116753.2100840336" />
                   <gating:coordinate data-type:value="18477.1101321586" />
                 </gating:vertex>
                 <gating:vertex>
                   <gating:coordinate data-type:value="19826.0168067227" />
                   <gating:coordinate data-type:value="10393.3744493392" />
                 </gating:vertex>
                 <gating:vertex>
                   <gating:coordinate data-type:value="20927.4621848739" />
                   <gating:coordinate data-type:value="70443.9823788546" />
                 </gating:vertex>
                 <gating:vertex>
                   <gating:coordinate data-type:value="81506.9579831933" />
                   <gating:coordinate data-type:value="160519.8942731278" />
                 </gating:vertex>
                 <gating:vertex>
                   <gating:coordinate data-type:value="154202.3529411765" />
                   <gating:coordinate data-type:value="212486.7665198238" />
                 </gating:vertex>
                 <gating:vertex>
                   <gating:coordinate data-type:value="237912.2016806723" />
                   <gating:coordinate data-type:value="235583.154185022" />
                 </gating:vertex>
                 <gating:vertex>
                   <gating:coordinate data-type:value="248926.6554621849" />
                   <gating:coordinate data-type:value="123565.6740088106" />
                 </gating:vertex>
               </gating:PolygonGate>
             </Gate>
             <Subpopulations>
               <Population name="Single Cells"  annotation=""  owningGroup=""  expanded="1"  sortPriority="10"  count="7631" >
                 <Graph smoothing="0"  backColor="#ffffff"  foreColor="#000000"  type="Histogram"  fast="1"  rowCount="10000" >
                   <Axis dimension="x"  name="APC-A"  label=""  auto="auto" />
                   <Axis dimension="y"  name=""  label=""  auto="auto" />
                   <GraphSettings level="5%"  smoothingHighResolution="1"  contourHighResolution="1"  histogramSmoothingCount="0"  graphResolution="256"  showOutliers="0"  drawLargeDots="0"  dotsToDraw="8000"  tint="le.chartfill.tinted.40"  lineWeight="le.lineweight.normal"  lineStyle="le.linestyle.solid" />
                   <GraphEnvironment showGrid="0"  showAxes="tnlTNL"  showGates="1"  showFreqOnPlots="1"  showGateNameOnPlots="1"  showMedians="0"  showUncomped="0"  addEventParam="0"  lastYAxisName="" >
                    <TextTraits font="SansSerif"  size="12"  name="Labels"  style="plain"  color="#000000"  background="#00ffffff"  just="left" />
                    <TextTraits font="SansSerif"  size="12"  name="LayoutGates"  style="plain"  color="#000000"  background="#00ffffff"  just="left" />
                    <TextTraits font="SansSerif"  size="10"  name="Numbers"  style="plain"  color="#000000"  background="#00ffffff"  just="left" />
                    <TextTraits font="SansSerif"  size="10"  name="Legend"  style="plain"  color="#000000"  background="#00ffffff"  just="left" />
                    <WindowPosition x="1067"  y="147"  width="390"  height="634"  displayed="0"  panelState="+--" />
                   </GraphEnvironment>
                 </Graph>
                 <Gate gating:id="ID1823476810"  gating:parent_id="ID1409633345" >
                   <gating:PolygonGate eventsInside="1"  annoOffsetX="0"  annoOffsetY="0"  tint="#000000"  isTinted="0"  lineWeight="Normal"  userDefined="1"  quadId="-1"  gateResolution="256" >
                    <gating:dimension>
                    <data-type:fcs-dimension data-type:name="SSC-A" />
                    </gating:dimension>
                    <gating:dimension>
                    <data-type:fcs-dimension data-type:name="SSC-H" />
                    </gating:dimension>
                    <gating:vertex>
                    <gating:coordinate data-type:value="9913.0084033613" />
                    <gating:coordinate data-type:value="16167.4713656388" />
                    </gating:vertex>
                    <gating:vertex>
                    <gating:coordinate data-type:value="14318.7899159664" />
                    <gating:coordinate data-type:value="5774.0969162996" />
                    </gating:vertex>
                    <gating:vertex>
                    <gating:coordinate data-type:value="170724.0336134454" />
                    <gating:coordinate data-type:value="48502.4140969163" />
                    </gating:vertex>
                    <gating:vertex>
                    <gating:coordinate data-type:value="163013.9159663866" />
                    <gating:coordinate data-type:value="85456.6343612335" />
                    </gating:vertex>
                   </gating:PolygonGate>
                 </Gate>
                 <Subpopulations>
                   <Population name="APC-A subset"  annotation=""  owningGroup=""  expanded="1"  sortPriority="10"  count="1056" >
                    <Graph smoothing="1"  backColor="#ffffff"  foreColor="#000000"  type="Histogram"  fast="1"  rowCount="10000" >
                    <Axis dimension="x"  name="FSC-A"  label=""  auto="auto" />
                    <Axis dimension="y"  name=""  label=""  auto="auto" />
                    <GraphSettings level="5%"  smoothingHighResolution="1"  contourHighResolution="1"  histogramSmoothingCount="0"  graphResolution="256"  showOutliers="0"  drawLargeDots="0"  dotsToDraw="8000"  tint="le.chartfill.tinted.40"  lineWeight="le.lineweight.normal"  lineStyle="le.linestyle.solid" />
                    <GraphEnvironment showGrid="0"  showAxes="tnlTNL"  showGates="1"  showFreqOnPlots="1"  showGateNameOnPlots="1"  showMedians="0"  showUncomped="0"  addEventParam="0"  lastYAxisName="" >
                    <TextTraits font="SansSerif"  size="12"  name="Labels"  style="plain"  color="#000000"  background="#00ffffff"  just="left" />
                    <TextTraits font="SansSerif"  size="12"  name="LayoutGates"  style="plain"  color="#000000"  background="#00ffffff"  just="left" />
                    <TextTraits font="SansSerif"  size="10"  name="Numbers"  style="plain"  color="#000000"  background="#00ffffff"  just="left" />
                    <TextTraits font="SansSerif"  size="10"  name="Legend"  style="plain"  color="#000000"  background="#00ffffff"  just="left" />
                    <WindowPosition x="659"  y="133"  width="390"  height="634"  displayed="0"  panelState="+--" />
                    </GraphEnvironment>
                    </Graph>
                    <Gate gating:id="ID551897230"  gating:parent_id="ID1823476810" >
                    <gating:RectangleGate eventsInside="1"  annoOffsetX="0"  annoOffsetY="0"  tint="#000000"  isTinted="0"  lineWeight="Normal"  userDefined="1" >
                    <gating:dimension gating:min="8457.800797490567"  gating:max="144208.01759789538"  yRatio="0.4845814977973568" >
                    <data-type:fcs-dimension data-type:name="APC-A" />
                    </gating:dimension>
                    </gating:RectangleGate>
                    </Gate>
                   </Population>
                 </Subpopulations>
               </Population>
             </Subpopulations>
           </Population>
         </Subpopulations>
       </SampleNode>
     </Sample>
   </SampleList>
   <TableEditor title="FlowJo Tables:20210622.wsp"  current="Table" >
     <Table name="Table"  outputFile="file:/C:/Users/DELL/Table"  color="#00ffffff"  isBatch="0"  quickclose="0"  outputFormat="fj.document.type.table" >
       <PrintLayout flipPattern0="0"  rows="1"  columns="1"  padding="36"  header=""  footer=""  headerActive="0"  footerActive="0"  scalingMode="fj.print.scale.none"  scaling="1"  orientation="1"  width="595.2744"  height="841.8888"  imageableX="72"  imageableY="72"  imageableWidth="451.2744"  imageableHeight="697.8888" />
       <PageSection sectionName="header" >&lt;table width=&quot;100%&quot;&gt;&lt;tr&gt;&lt;td align=&quot;left&quot; valign=&quot;top&quot;&gt;&lt;IMG SRC=&quot;http://www.flowjo.com/home/images/logotypethin.png&quot;&gt;&lt;/IMG&gt;&lt;br/&gt;Tree Star, Inc.&lt;/td&gt;&lt;td align=&quot;right&quot; valign=&quot;top&quot;&gt;Page &lt;PageNumber/&gt;&lt;/td&gt;&lt;/tr&gt;&lt;/table&gt;</PageSection>
       <PageSection sectionName="footer" >&lt;table width=&quot;100%&quot;&gt;&lt;tr&gt;&lt;td align=&quot;left&quot;  valign=&quot;bottom&quot;&gt;&lt;LongDate/&gt;&lt;/td&gt;&lt;td align=&quot;right&quot; valign=&quot;bottom&quot;&gt;&lt;Version/&gt;&lt;/td&gt;&lt;/tr&gt;&lt;/table&gt;</PageSection>
       <Iteration iterationType="SAMPLE"  iterationValue=""  iterationKeyword=""  discriminator=""  panelSize="1"  groupName="workspaceSelection" />
     </Table>
   </TableEditor>
   <LayoutEditor title="FlowJo Layouts---20210622.wsp"  current="Layout"  showGrid="0"  showPageBreaks="0"  showGuides="0"  showDebugOutput="0" >
     <Layout name="Layout"  outputFile="file:/C:/Users/DELL/Documents/Layout"  color="#00ffffff"  isBatch="0"  showGrid="0"  showRulers="1"  showDebugOutput="0"  showGuides="0"  showPageBreaks="1"  scale="1" >
       <PrintLayout flipPattern0="0"  rows="1"  columns="1"  padding="36"  header=""  footer=""  headerActive="0"  footerActive="0"  scalingMode="fj.print.scale.none"  scaling="1"  orientation="1"  width="595.2744"  height="841.8888"  imageableX="72"  imageableY="72"  imageableWidth="451.2744"  imageableHeight="697.8888" />
       <PageSection sectionName="header" >&lt;table width=&quot;100%&quot;&gt;&lt;tr&gt;&lt;td align=&quot;left&quot; valign=&quot;top&quot;&gt;&lt;IMG SRC=&quot;http://www.flowjo.com/home/images/logotypethin.png&quot;&gt;&lt;/IMG&gt;&lt;br/&gt;Tree Star, Inc.&lt;/td&gt;&lt;td align=&quot;right&quot; valign=&quot;top&quot;&gt;Page &lt;PageNumber/&gt;&lt;/td&gt;&lt;/tr&gt;&lt;/table&gt;</PageSection>
       <PageSection sectionName="footer" >&lt;table width=&quot;100%&quot;&gt;&lt;tr&gt;&lt;td align=&quot;left&quot;  valign=&quot;bottom&quot;&gt;&lt;LongDate/&gt;&lt;/td&gt;&lt;td align=&quot;right&quot; valign=&quot;bottom&quot;&gt;&lt;Version/&gt;&lt;/td&gt;&lt;/tr&gt;&lt;/table&gt;</PageSection>
       <Iteration iterationType="OFF"  iterationValue=""  iterationKeyword=""  discriminator=""  panelSize="1"  groupName="workspaceSelection" />
       <BatchSettings useCurrentGroup="1"  length="3"  name=""  order="ACROSS"  direction="COLUMNS"  append="0"  destination="toLayout"  separatePages="0"  launchApp="1"  header="0"  footer="0"  commandLineBatch="0" />
       <FigList>
         <ChartData x="61"  y="48"  width="256"  height="256"  lineWeight="Hairline"  fill="#ffffff"  stroke="#000000"  lineStyle="Solid"  gradientColor="#808080"  gradientStyle="le.gradientstyle.none"  enabled="1"  xScale="0.01"  yScale="0.01"  aspectRatioLock="0"  alpha="1"  figID="com.treestar.flowjo.charting.FigChartBox@275e4273#1624322528106"  rotation="0"  lock="0"  sizeLock="0"  contentLock="0"  wantsDrops="0"  dependents="1"  showSampleName="1"  showFullPath="1"  showFreq="0"  showCount="1"  showPopulationName="1"  showGraphTitle="0"  showMedians="0"  useShortName="1"  showKeyword="0"  keyword=""  showStatistic="0"  statistic=""  offsetHistograms="0"  offsetX="0"  offsetY="0"  flipH="0"  flipV="0"  showAdjunctHistograms="0"  scaleH="1"  scaleV="1"  panelIndex="-1"  z="0" >
           <Graph smoothing="0"  backColor="#ffffff"  foreColor="#0000ff"  type="Histogram"  fast="1"  rowCount="10000" >
             <Axis dimension="x"  name="APC-A"  label=""  auto="auto" />
             <Axis dimension="y"  name=""  label=""  auto="auto" />
             <GraphSettings level="5%"  smoothingHighResolution="1"  contourHighResolution="1"  histogramSmoothingCount="0"  graphResolution="256"  showOutliers="0"  drawLargeDots="0"  dotsToDraw="8000"  tint="le.chartfill.tinted.40"  lineWeight="le.lineweight.normal"  lineStyle="le.linestyle.solid" />
             <GraphEnvironment showGrid="0"  showAxes="tT"  showGates="1"  showFreqOnPlots="1"  showGateNameOnPlots="0"  showMedians="0"  showUncomped="0"  addEventParam="0"  lastYAxisName="" >
               <TextTraits font="SansSerif"  size="12"  name="Labels"  style="plain"  color="#000000"  background="#00ffffff"  just="left" />
               <TextTraits font="SansSerif"  size="12"  name="LayoutGates"  style="plain"  color="#000000"  background="#00ffffff"  just="left" />
               <TextTraits font="SansSerif"  size="10"  name="Numbers"  style="plain"  color="#000000"  background="#00ffffff"  just="left" />
               <TextTraits font="SansSerif"  size="10"  name="Legend"  style="plain"  color="#000000"  background="#00ffffff"  just="left" />
               <WindowPosition x="1067"  y="147"  width="390"  height="634"  displayed="1"  panelState="+--" />
             </GraphEnvironment>
           </Graph>
           <Annotation lineWeight="NoLine"  fill="#00ffffff"  stroke="#808080"  lineStyle="Solid"  gradientColor="#808080"  gradientStyle="le.gradientstyle.none"  enabled="1"  xScale="1"  yScale="1"  aspectRatioLock="0"  alpha="1"  figID="com.treestar.flowjo.charting.FigChartAnnotation@53e21fa6#1624322519648"  rotation="0"  lock="0"  sizeLock="0"  contentLock="0"  wantsDrops="0"  autoFitContents="0"  autoMinimumSize="1"  padding="5,5,5,5" >
             <Content>&amp;#xA;&amp;lt;font style=&amp;quot;font-size:12pt;&amp;quot; face=&amp;quot;SansSerif&amp;quot; color=&amp;quot;#000000&amp;quot;&amp;gt;&amp;lt;input type=&amp;quot;fjml&amp;quot; value=&amp;quot;%3CAnno+name%3D%22fj.anno.samplename%22+originalDataset%3D%22null%22+%2F%3E&amp;quot; style=&amp;quot;font-weight:normal; color:#000000; font-family:SansSerif;&amp;quot;&amp;gt;&amp;lt;br style=&amp;quot;font-weight:normal; color:#000000; font-family:SansSerif;&amp;quot;&amp;gt;&amp;lt;input type=&amp;quot;fjml&amp;quot; value=&amp;quot;%3CAnno+name%3D%22fj.anno.popname%22+originalDataset%3D%22null%22+%2F%3E&amp;quot; style=&amp;quot;font-weight:normal; color:#000000; font-family:SansSerif;&amp;quot;&amp;gt;&amp;lt;br style=&amp;quot;font-weight:normal; color:#000000; font-family:SansSerif;&amp;quot;&amp;gt;&amp;lt;input type=&amp;quot;fjml&amp;quot; value=&amp;quot;%3CStatistic+id%3D%22%22+name%3D%22Count%22+originalDataset%3D%22null%22+ancestor%3D%22%22+%2F%3E&amp;quot; style=&amp;quot;font-weight:normal; color:#000000; font-family:SansSerif;&amp;quot;&amp;gt;&amp;lt;/font&amp;gt;</Content>
             <WindowPosition x="0"  y="340"  width="226"  height="70"  displayed="0"  panelState="" />
           </Annotation>
           <Legend lineWeight="Hairline"  fill="#ffffff"  stroke="#000000"  lineStyle="Solid"  gradientColor="#808080"  gradientStyle="le.gradientstyle.none"  enabled="1"  xScale="1"  yScale="1"  aspectRatioLock="0"  alpha="1"  figID="com.treestar.flowjo.charting.legend.FigLegend@228bf650#1624322519649"  rotation="0"  lock="0"  sizeLock="0"  contentLock="0"  wantsDrops="0"  rows="3"  columns="4"  drawGrid="1"  autoFitContents="0"  showHeader="1" >
             <RowSizes>
               <Size index="0"  value="15" />
               <Size index="1"  value="15" />
               <Size index="2"  value="15" />
             </RowSizes>
             <ColSizes>
               <Size index="0"  value="15" />
               <Size index="1"  value="15" />
               <Size index="2"  value="15" />
               <Size index="3"  value="15" />
             </ColSizes>
             <WindowPosition x="280"  y="0"  width="60"  height="45"  displayed="0"  panelState="" />
             <Columns>
               <Anno name="fj.anno.samplename" />
               <Anno name="fj.anno.popname" />
               <Statistic name="Count"  ancestor=""  correlate="" />
             </Columns>
           </Legend>
           <Ancestry lineWeight="Hairline"  fill="#ffffff"  stroke="#000000"  lineStyle="Solid"  gradientColor="#808080"  gradientStyle="le.gradientstyle.none"  enabled="1"  xScale="1"  yScale="1"  aspectRatioLock="0"  alpha="1"  figID="com.treestar.flowjo.charting.FigChartRow@23c030bc#1624322519649"  rotation="0"  lock="0"  sizeLock="0"  contentLock="0"  wantsDrops="0"  backgating="0"  horizontal="0"  backgatingLargeDots="0"  backgatingContours="0" >
             <WindowPosition x="0"  y="0"  width="0"  height="1"  displayed="0"  panelState="" />
           </Ancestry>
           <Multigraph lineWeight="Hairline"  fill="#00ffffff"  stroke="#000000"  lineStyle="Solid"  gradientColor="#808080"  gradientStyle="le.gradientstyle.none"  enabled="1"  xScale="1"  yScale="1"  aspectRatioLock="1"  alpha="1"  figID="com.treestar.flowjo.charting.FigChartGrid@1ebf98fa#1624322519649"  rotation="0"  lock="0"  sizeLock="0"  contentLock="0"  wantsDrops="0"  annoOffsetX="0"  annoOffsetY="0"  type="NONE"  rows="0"  columns="0" >
             <WindowPosition x="0"  y="0"  width="0"  height="1"  displayed="0"  panelState="" />
             <Parameters/>
           </Multigraph>
           <PopModelList>
             <DataLayer path="Lymphocytes/Single Cells"  panelValue="1"  discriminatorValue=""  sampleGMID="1"  sampleID="4" >
               <LegendSpec color="#0000ff"  text=""  chartFill="le.chartfill.none"  lineWeight="Normal"  lineStyle="Solid"  control="0" />
             </DataLayer>
           </PopModelList>
           <WindowPosition x="61"  y="48"  width="256"  height="256"  displayed="1"  panelState="" />
         </ChartData>
         <ChartData x="342"  y="48"  width="256"  height="256"  lineWeight="Hairline"  fill="#ffffff"  stroke="#000000"  lineStyle="Solid"  gradientColor="#808080"  gradientStyle="le.gradientstyle.none"  enabled="1"  xScale="0.01"  yScale="0.01"  aspectRatioLock="0"  alpha="1"  figID="com.treestar.flowjo.charting.FigChartBox@72b88f59#1624322585818"  rotation="0"  lock="0"  sizeLock="0"  contentLock="0"  wantsDrops="0"  dependents="1"  showSampleName="1"  showFullPath="1"  showFreq="0"  showCount="1"  showPopulationName="1"  showGraphTitle="0"  showMedians="0"  useShortName="1"  showKeyword="0"  keyword=""  showStatistic="0"  statistic=""  offsetHistograms="0"  offsetX="0"  offsetY="0"  flipH="0"  flipV="0"  showAdjunctHistograms="0"  scaleH="1"  scaleV="1"  panelIndex="-1"  z="9" >
           <Graph smoothing="0"  backColor="#ffffff"  foreColor="#ff0000"  type="Histogram"  fast="1"  rowCount="9008" >
             <Axis dimension="x"  name="APC-A"  label=""  auto="auto" />
             <Axis dimension="y"  name=""  label=""  auto="auto" />
             <GraphSettings level="5%"  smoothingHighResolution="1"  contourHighResolution="1"  histogramSmoothingCount="0"  graphResolution="256"  showOutliers="0"  drawLargeDots="0"  dotsToDraw="8000"  tint="le.chartfill.tinted.40"  lineWeight="le.lineweight.normal"  lineStyle="le.linestyle.solid" />
             <GraphEnvironment showGrid="0"  showAxes="tT"  showGates="1"  showFreqOnPlots="1"  showGateNameOnPlots="0"  showMedians="0"  showUncomped="0"  addEventParam="0"  lastYAxisName="" >
               <TextTraits font="SansSerif"  size="12"  name="Labels"  style="plain"  color="#000000"  background="#00ffffff"  just="left" />
               <TextTraits font="SansSerif"  size="12"  name="LayoutGates"  style="plain"  color="#000000"  background="#00ffffff"  just="left" />
               <TextTraits font="SansSerif"  size="10"  name="Numbers"  style="plain"  color="#000000"  background="#00ffffff"  just="left" />
               <TextTraits font="SansSerif"  size="10"  name="Legend"  style="plain"  color="#000000"  background="#00ffffff"  just="left" />
               <WindowPosition x="1150"  y="133"  width="390"  height="634"  displayed="1"  panelState="+--" />
             </GraphEnvironment>
           </Graph>
           <Annotation lineWeight="NoLine"  fill="#00ffffff"  stroke="#808080"  lineStyle="Solid"  gradientColor="#808080"  gradientStyle="le.gradientstyle.none"  enabled="1"  xScale="1"  yScale="1"  aspectRatioLock="0"  alpha="1"  figID="com.treestar.flowjo.charting.FigChartAnnotation@1464076e#1624322581879"  rotation="0"  lock="0"  sizeLock="0"  contentLock="0"  wantsDrops="0"  autoFitContents="0"  autoMinimumSize="1"  padding="5,5,5,5" >
             <Content>&amp;#xA;&amp;lt;font style=&amp;quot;font-size:12pt;&amp;quot; face=&amp;quot;SansSerif&amp;quot; color=&amp;quot;#000000&amp;quot;&amp;gt;&amp;lt;input type=&amp;quot;fjml&amp;quot; value=&amp;quot;%3CAnno+name%3D%22fj.anno.samplename%22+originalDataset%3D%22null%22+%2F%3E&amp;quot; style=&amp;quot;font-weight:normal; color:#000000; font-family:SansSerif;&amp;quot;&amp;gt;&amp;lt;br style=&amp;quot;font-weight:normal; color:#000000; font-family:SansSerif;&amp;quot;&amp;gt;&amp;lt;input type=&amp;quot;fjml&amp;quot; value=&amp;quot;%3CAnno+name%3D%22fj.anno.popname%22+originalDataset%3D%22null%22+%2F%3E&amp;quot; style=&amp;quot;font-weight:normal; color:#000000; font-family:SansSerif;&amp;quot;&amp;gt;&amp;lt;br style=&amp;quot;font-weight:normal; color:#000000; font-family:SansSerif;&amp;quot;&amp;gt;&amp;lt;input type=&amp;quot;fjml&amp;quot; value=&amp;quot;%3CStatistic+id%3D%22%22+name%3D%22Count%22+originalDataset%3D%22null%22+ancestor%3D%22%22+%2F%3E&amp;quot; style=&amp;quot;font-weight:normal; color:#000000; font-family:SansSerif;&amp;quot;&amp;gt;&amp;lt;/font&amp;gt;</Content>
             <WindowPosition x="0"  y="340"  width="195"  height="70"  displayed="0"  panelState="" />
           </Annotation>
           <Legend lineWeight="Hairline"  fill="#ffffff"  stroke="#000000"  lineStyle="Solid"  gradientColor="#808080"  gradientStyle="le.gradientstyle.none"  enabled="1"  xScale="1"  yScale="1"  aspectRatioLock="0"  alpha="1"  figID="com.treestar.flowjo.charting.legend.FigLegend@3323d137#1624322581880"  rotation="0"  lock="0"  sizeLock="0"  contentLock="0"  wantsDrops="0"  rows="3"  columns="4"  drawGrid="1"  autoFitContents="0"  showHeader="1" >
             <RowSizes>
               <Size index="0"  value="15" />
               <Size index="1"  value="15" />
               <Size index="2"  value="15" />
             </RowSizes>
             <ColSizes>
               <Size index="0"  value="15" />
               <Size index="1"  value="15" />
               <Size index="2"  value="15" />
               <Size index="3"  value="15" />
             </ColSizes>
             <WindowPosition x="280"  y="0"  width="60"  height="45"  displayed="0"  panelState="" />
             <Columns>
               <Anno name="fj.anno.samplename" />
               <Anno name="fj.anno.popname" />
               <Statistic name="Count"  ancestor=""  correlate="" />
             </Columns>
           </Legend>
           <Ancestry lineWeight="Hairline"  fill="#ffffff"  stroke="#000000"  lineStyle="Solid"  gradientColor="#808080"  gradientStyle="le.gradientstyle.none"  enabled="1"  xScale="1"  yScale="1"  aspectRatioLock="0"  alpha="1"  figID="com.treestar.flowjo.charting.FigChartRow@66d2774f#1624322581880"  rotation="0"  lock="0"  sizeLock="0"  contentLock="0"  wantsDrops="0"  backgating="0"  horizontal="0"  backgatingLargeDots="0"  backgatingContours="0" >
             <WindowPosition x="0"  y="0"  width="0"  height="1"  displayed="0"  panelState="" />
           </Ancestry>
           <Multigraph lineWeight="Hairline"  fill="#00ffffff"  stroke="#000000"  lineStyle="Solid"  gradientColor="#808080"  gradientStyle="le.gradientstyle.none"  enabled="1"  xScale="1"  yScale="1"  aspectRatioLock="1"  alpha="1"  figID="com.treestar.flowjo.charting.FigChartGrid@3971846#1624322581880"  rotation="0"  lock="0"  sizeLock="0"  contentLock="0"  wantsDrops="0"  annoOffsetX="0"  annoOffsetY="0"  type="NONE"  rows="0"  columns="0" >
             <WindowPosition x="0"  y="0"  width="0"  height="1"  displayed="0"  panelState="" />
             <Parameters/>
           </Multigraph>
           <PopModelList>
             <DataLayer path="Lymphocytes/Single Cells"  panelValue="1"  discriminatorValue=""  sampleGMID="5"  sampleID="7" >
               <LegendSpec color="#ff0000"  text=""  chartFill="le.chartfill.none"  lineWeight="Normal"  lineStyle="Solid"  control="0" />
             </DataLayer>
           </PopModelList>
           <WindowPosition x="342"  y="48"  width="256"  height="256"  displayed="1"  panelState="" />
         </ChartData>
       </FigList>
     </Layout>
     <WindowPosition x="804"  y="194"  width="900"  height="600"  displayed="0" />
   </LayoutEditor>
   <Scripts>
     <Script lang="text/javascript"  name="New Script" />
   </Scripts>
   <Exports/>
   <SOPS/>
   <experiment/>
 </Workspace>
