# Supplementary material for: A Novel Age-Related Circular RNA Circ-ATXN2 Inhibits Proliferation, Promotes Cell Death and Adipogenesis in Rat Adipose Tissue-Derived Stromal Cells
Source: Front Genet. 2021 Nov 9;12:761926. doi: 10.3389/fgene.2021.761926 (PMC8630790; doi:10.3389/fgene.2021.761926)
Supplement: Supplementary file 8 [file DataSheet6.ZIP › figure 5-flow cytometry edu raw data/20210622.xls]

## Sheet: Sheet0
Depth	Name	Statistic	#Cells
	20210621_CONTROL-EDU-1_003.fcs		10000
>	Lymphocytes	76.5	7654
> >	Single Cells	89.5	6852
> > >	APC-A subset	13.7	937
	20210621_CONTROL-EDU-2_004.fcs		10000
>	Lymphocytes	80.6	8064
> >	Single Cells	94.6	7631
> > >	APC-A subset	13.8	1056
	20210621_CONTROL-EDU-3_005.fcs		7017
>	Lymphocytes	69.7	4890
> >	Single Cells	96.6	4725
> > >	APC-A subset	13.3	628
	20210621_1078-EDU-1_006.fcs		10000
>	Lymphocytes	81.1	8112
> >	Single Cells	89	7222
> > >	APC-A subset	7.66	553
	20210621_1078-EDU-2_007.fcs		8850
>	Lymphocytes	77.6	6865
> >	Single Cells	96.3	6609
> > >	APC-A subset	7.46	493
	20210621_1078-EDU-3_008.fcs		9008
>	Lymphocytes	85.9	7734
> >	Single Cells	95.7	7402
> > >	APC-A subset	7.16	530
