# Supplementary material for: A Novel Age-Related Circular RNA Circ-ATXN2 Inhibits Proliferation, Promotes Cell Death and Adipogenesis in Rat Adipose Tissue-Derived Stromal Cells
Source: Front Genet. 2021 Nov 9;12:761926. doi: 10.3389/fgene.2021.761926 (PMC8630790; doi:10.3389/fgene.2021.761926)
Supplement: Supplementary file 9 [file DataSheet2.ZIP]

Archive with 9 entries (8 files):
- figure 1 A/
- figure 1 A/WechatIMG48.jpeg
- __MACOSX/figure 1 A/._WechatIMG48.jpeg
- figure 1 A/.DS_Store
- __MACOSX/figure 1 A/._.DS_Store
- figure 1 A/old-adipose tissue.jpg
- __MACOSX/figure 1 A/._old-adipose tissue.jpg
- figure 1 A/young-adipose tissue.jpg
- __MACOSX/figure 1 A/._young-adipose tissue.jpg
