# Supplementary material for: A Novel Age-Related Circular RNA Circ-ATXN2 Inhibits Proliferation, Promotes Cell Death and Adipogenesis in Rat Adipose Tissue-Derived Stromal Cells
Source: Front Genet. 2021 Nov 9;12:761926. doi: 10.3389/fgene.2021.761926 (PMC8630790; doi:10.3389/fgene.2021.761926)
Supplement: Supplementary file 10 [file DataSheet5.ZIP]

Archive with 13 entries (12 files):
- figure 5 -flow cytometry raw data/
- figure 5 -flow cytometry raw data/518.GIF
- __MACOSX/figure 5 -flow cytometry raw data/._518.GIF
- figure 5 -flow cytometry raw data/.DS_Store
- __MACOSX/figure 5 -flow cytometry raw data/._.DS_Store
- figure 5 -flow cytometry raw data/XINGYUETING20210611_20210611_00048518_B_FL3_Lin.HST.0.DB1
- figure 5 -flow cytometry raw data/520.GIF
- __MACOSX/figure 5 -flow cytometry raw data/._520.GIF
- figure 5 -flow cytometry raw data/XINGYUETING20210611 20210611 00048520 B FL3 Lin.HST
- figure 5 -flow cytometry raw data/XINGYUETING20210611 20210611 00048518 B FL3 Lin.HST
- figure 5 -flow cytometry raw data/XINGYUETING20210611_20210611_00048520_B_FL3_Lin.HST.0.DB1
- figure 5 -flow cytometry raw data/XINGYUETING20210611 20210611 00048520.LMD
- figure 5 -flow cytometry raw data/XINGYUETING20210611 20210611 00048518.LMD
