# Supplementary material for: A Novel Age-Related Circular RNA Circ-ATXN2 Inhibits Proliferation, Promotes Cell Death and Adipogenesis in Rat Adipose Tissue-Derived Stromal Cells
Source: Front Genet. 2021 Nov 9;12:761926. doi: 10.3389/fgene.2021.761926 (PMC8630790; doi:10.3389/fgene.2021.761926)
Supplement: Supplementary file 11 [file DataSheet7.ZIP]

Archive with 13 entries (12 files):
- figure 5 H/
- figure 5 H/VECTOR-Composite.tif
- __MACOSX/figure 5 H/._VECTOR-Composite.tif
- figure 5 H/circ-ATXN2-dapi.tif
- __MACOSX/figure 5 H/._circ-ATXN2-dapi.tif
- figure 5 H/circ-ATXN2-EDU.tif
- __MACOSX/figure 5 H/._circ-ATXN2-EDU.tif
- figure 5 H/VECTOR-dapi.tif
- __MACOSX/figure 5 H/._VECTOR-dapi.tif
- figure 5 H/VECTOR-EDU.tif
- __MACOSX/figure 5 H/._VECTOR-EDU.tif
- figure 5 H/circ-ATXN2-Composite.tif
- __MACOSX/figure 5 H/._circ-ATXN2-Composite.tif
